# Supplementary material for: Tissue Sampling and Homogenization in the Sub-Microliter Scale with a Nanosecond Infrared Laser (NIRL) for Mass Spectrometric Proteomics
Source: Int J Mol Sci. 2021 Oct 7;22(19):10833. doi: 10.3390/ijms221910833 (PMC8509473; doi:10.3390/ijms221910833)
Supplement: Supplementary file 1 [file ijms-22-10833-s001.zip]

Archive with 1 entries (1 files):
- ijms-1374650-supplementary.xlsx
