# Supplementary material for: Tissue Sampling and Homogenization in the Sub-Microliter Scale with a Nanosecond Infrared Laser (NIRL) for Mass Spectrometric Proteomics
Source: Int J Mol Sci. 2021 Oct 7;22(19):10833. doi: 10.3390/ijms221910833 (PMC8509473; doi:10.3390/ijms221910833)
Supplement: Supplementary file 1 [file ijms-22-10833-s001.zip › ijms-1374650-supplementary.xlsx]

## Sheet: Info
	Supplementary Table S1	LFQ intensities of colon and spleen samples, measured in March 2020
	Supplementary Table S2	Column median normalized log2 protein abundance information for colon and spleen samples, measured in March 2020
	Supplementary Table S3	Results of Principal Component Analysis (PCA) based on 100% valid values overall samples.
	Supplementray Table S4	T-test results between colon and spleen samples based on two valid values of each sample group

## Sheet: Supplementary Table S1
Protein IDs	Protein names	Gene names		Colon_1	Colon_2	Colon_3	Spleen_1	Spleen_2	Spleen_3
Q9DCT1	1,5-anhydro-D-fructose reductase	Akr1e2		0	23883000	0	0	0	0
Q64433	10 kDa heat shock protein, mitochondrial	Hspe1		560300000	1050300000	790210000	277180000	415040000	239330000
O08810	116 kDa U5 small nuclear ribonucleoprotein component	Eftud2		0	26451000	0	15421000	27785000	0
Q9CQV8	14-3-3 protein beta/alpha;14-3-3 protein beta/alpha, N-terminally processed	Ywhab		76513000	91445000	69830000	39995000	46133000	29533000
P62259	14-3-3 protein epsilon	Ywhae		641270000	687800000	512350000	230380000	344020000	217580000
P68510	14-3-3 protein eta	Ywhah		228240000	279500000	222700000	77916000	190720000	123510000
P61982	14-3-3 protein gamma;14-3-3 protein gamma, N-terminally processed	Ywhag		134100000	112750000	100820000	57263000	138400000	0
O70456	14-3-3 protein sigma	Sfn		324050000	561300000	135280000	0	0	0
P68254	14-3-3 protein theta	Ywhaq		168440000	178430000	175470000	37721000	85416000	51607000
P63101	14-3-3 protein zeta/delta	Ywhaz		1738100000	2047100000	1103900000	677920000	1216500000	579160000
Q9ERR7	15 kDa selenoprotein	2015-09-01		10914000	28233000	0	0	0	0
Q8VCC1	15-hydroxyprostaglandin dehydrogenase [NAD(+)]	Hpgd		38377000	17027000	0	0	0	0
Q8VCR2	17-beta-hydroxysteroid dehydrogenase 13	Hsd17b13		28462000	0	0	0	0	0
P51432	1-phosphatidylinositol 4,5-bisphosphate phosphodiesterase beta-3	Plcb3		0	0	6994900	0	0	0
Q8CIH5	1-phosphatidylinositol 4,5-bisphosphate phosphodiesterase gamma-2	Plcg2		0	0	0	5552900	0	4162700
P16330	2,3-cyclic-nucleotide 3-phosphodiesterase	Cnp		0	0	0	17164000	27966000	23510000
Q9CQ62	2,4-dienoyl-CoA reductase, mitochondrial	Decr1		0	72681000	32204000	11972000	0	0
P11928	2-5-oligoadenylate synthase 1A	Oas1a		0	32077000	21815000	0	8280600	0
P62334	26S protease regulatory subunit 10B	Psmc6		86779000	104450000	73674000	25898000	45082000	36547000
P62192	26S protease regulatory subunit 4	Psmc1		61834000	139440000	49577000	31489000	59876000	35904000
O88685	26S protease regulatory subunit 6A	Psmc3		24180000	42492000	35020000	6356600	20472000	18924000
P54775	26S protease regulatory subunit 6B	Psmc4		65556000	48608000	48678000	13231000	25486000	22961000
P46471	26S protease regulatory subunit 7	Psmc2		49116000	85401000	0	16488000	30900000	22774000
P62196	26S protease regulatory subunit 8	Psmc5		64622000	77698000	46096000	22072000	42934000	24467000
Q3TXS7	26S proteasome non-ATPase regulatory subunit 1	Psmd1		26912000	42273000	42731000	0	24425000	22646000
Q8BG32	26S proteasome non-ATPase regulatory subunit 11	Psmd11		109730000	151750000	82479000	20490000	85510000	40563000
Q9D8W5	26S proteasome non-ATPase regulatory subunit 12	Psmd12		30421000	17538000	19172000	0	9675000	0
Q9WVJ2	26S proteasome non-ATPase regulatory subunit 13	Psmd13		0	35817000	39272000	15439000	24165000	0
O35593	26S proteasome non-ATPase regulatory subunit 14	Psmd14		30675000	58761000	0	0	36170000	24425000
Q8VDM4	26S proteasome non-ATPase regulatory subunit 2	Psmd2		94054000	148010000	81691000	53091000	80364000	44132000
P14685	26S proteasome non-ATPase regulatory subunit 3	Psmd3		76571000	124420000	65932000	19439000	35721000	21226000
O35226	26S proteasome non-ATPase regulatory subunit 4	Psmd4		0	56375000	46434000	0	0	0
Q8BJY1	26S proteasome non-ATPase regulatory subunit 5	Psmd5		19932000	46222000	44901000	0	31052000	13963000
Q99JI4	26S proteasome non-ATPase regulatory subunit 6	Psmd6		41548000	0	0	0	19864000	0
P26516	26S proteasome non-ATPase regulatory subunit 7	Psmd7		49991000	47481000	45662000	19557000	26761000	10870000
Q9CX56	26S proteasome non-ATPase regulatory subunit 8	Psmd8		0	0	0	9539500	16158000	0
Q9CR00	26S proteasome non-ATPase regulatory subunit 9	Psmd9		0	9387900	8257000	0	0	0
Q3UHX2	28 kDa heat- and acid-stable phosphoprotein	Pdap1		0	0	6556200	0	0	0
Q9DC71	28S ribosomal protein S15, mitochondrial	Mrps15		0	8371400	0	0	0	0
Q9CQX8	28S ribosomal protein S36, mitochondrial	Mrps36		0	18132000	0	0	0	0
Q60597	2-oxoglutarate dehydrogenase, mitochondrial	Ogdh		404580000	509160000	252750000	15615000	28954000	19785000
P26150;P26149;O35469;Q61767;Q61694	3 beta-hydroxysteroid dehydrogenase/Delta 5-->4-isomerase type 3;3-beta-hydroxy-Delta(5)-steroid dehydrogenase;Steroid Delta-isomerase;3 beta-hydroxysteroid dehydrogenase/Delta 5-->4-isomerase type 2;3-beta-hydroxy-Delta(5)-steroid dehydrogenase;Steroid Delta-isomerase;3 beta-hydroxysteroid dehydrogenase/Delta 5-->4-isomerase type 6;3-beta-hydroxy-Delta(5)-steroid dehydrogenase;Steroid Delta-isom…	Hsd3b3;Hsd3b2;Hsd3b6		167750000	68890000	0	0	0	0
Q9Z0S1	3(2),5-bisphosphate nucleotidase 1	Bpnt1		210800000	146430000	154180000	0	0	0
Q9DB15	39S ribosomal protein L12, mitochondrial	Mrpl12		50168000	100340000	76908000	0	16259000	0
Q9D1P0	39S ribosomal protein L13, mitochondrial	Mrpl13		0	14968000	0	0	0	0
Q8JZS9	39S ribosomal protein L48, mitochondrial	Mrpl48		0	0	8995700	0	0	0
Q8VDT9	39S ribosomal protein L50, mitochondrial	Mrpl50		0	15749000	0	0	0	0
P70245	3-beta-hydroxysteroid-Delta(8),Delta(7)-isomerase	Ebp		28595000	57115000	62451000	0	9295400	0
O08756	3-hydroxyacyl-CoA dehydrogenase type-2	Hsd17b10		0	0	18620000	0	0	0
Q99L13	3-hydroxyisobutyrate dehydrogenase, mitochondrial	Hibadh		0	15996000	0	0	0	0
Q8QZS1	3-hydroxyisobutyryl-CoA hydrolase, mitochondrial	Hibch		0	64293000	0	0	0	0
Q921H8;Q8VCH0	3-ketoacyl-CoA thiolase A, peroxisomal;3-ketoacyl-CoA thiolase B, peroxisomal	Acaa1a;Acaa1b		152440000	180280000	151190000	0	2062000	4774000
Q8BWT1	3-ketoacyl-CoA thiolase, mitochondrial	Acaa2		634490000	727850000	266440000	22498000	61684000	23130000
Q99J99	3-mercaptopyruvate sulfurtransferase	Mpst		213580000	276730000	150670000	0	0	0
P63325	40S ribosomal protein S10	Rps10		176750000	277870000	224330000	78863000	128270000	88213000
P62281	40S ribosomal protein S11	Rps11		188340000	222950000	127720000	90141000	147740000	19308000
P63323	40S ribosomal protein S12	Rps12		56958000	177650000	159210000	66750000	240960000	76629000
P62301	40S ribosomal protein S13	Rps13		716060000	627130000	661200000	250760000	370750000	235830000
P62264	40S ribosomal protein S14	Rps14		197760000	185910000	190150000	49056000	101890000	59095000
P62843	40S ribosomal protein S15	Rps15		0	78131000	55093000	0	27569000	0
P62245	40S ribosomal protein S15a	Rps15a		377090000	336170000	403780000	162170000	172510000	172260000
P14131	40S ribosomal protein S16	Rps16		279320000	470830000	313510000	144550000	204360000	183610000
P63276	40S ribosomal protein S17	Rps17		105260000	188610000	167970000	44484000	55304000	45434000
P62270	40S ribosomal protein S18	Rps18		177700000	396500000	180700000	175090000	446730000	202030000
Q9CZX8	40S ribosomal protein S19	Rps19		320250000	424490000	272120000	50410000	150810000	115450000
P25444	40S ribosomal protein S2	Rps2		733820000	590860000	548190000	145220000	279380000	144060000
P60867	40S ribosomal protein S20	Rps20		364220000	562870000	386030000	155770000	236580000	137150000
Q9CQR2	40S ribosomal protein S21	Rps21		0	305660000	256590000	66426000	95098000	56536000
P62267	40S ribosomal protein S23	Rps23		70226000	54962000	61547000	37724000	87796000	36164000
P62849	40S ribosomal protein S24	Rps24		35026000	107320000	50314000	28390000	24604000	20596000
P62852	40S ribosomal protein S25	Rps25		293910000	366690000	295490000	63379000	235890000	157060000
P62855	40S ribosomal protein S26	Rps26		112050000	231940000	139300000	74262000	114650000	55146000
Q6ZWU9	40S ribosomal protein S27	Rps27		0	85722000	50522000	37327000	51884000	28361000
Q6ZWY3	40S ribosomal protein S27-like	Rps27l		53478000	73606000	58462000	17745000	25474000	14009000
P62858	40S ribosomal protein S28	Rps28		162510000	221700000	137390000	60663000	172170000	102950000
P62274	40S ribosomal protein S29	Rps29		0	0	0	4031300	0	4890700
P62908	40S ribosomal protein S3	Rps3		756670000	763800000	678290000	250720000	349830000	255920000
P62862	40S ribosomal protein S30	Fau		46866000	0	0	36768000	42461000	13226000
P97351	40S ribosomal protein S3a	Rps3a		857370000	712700000	756060000	182340000	351860000	148780000
P62702	40S ribosomal protein S4, X isoform	Rps4x		190100000	360710000	201240000	108020000	141990000	93973000
P97461	40S ribosomal protein S5;40S ribosomal protein S5, N-terminally processed	Rps5		135980000	207490000	143130000	63786000	85956000	69061000
P62754	40S ribosomal protein S6	Rps6		420410000	327560000	280870000	95360000	153210000	46844000
P62082	40S ribosomal protein S7	Rps7		0	87163000	98201000	62027000	56943000	56483000
P62242	40S ribosomal protein S8	Rps8		683640000	548280000	450680000	194330000	315890000	133650000
Q6ZWN5	40S ribosomal protein S9	Rps9		450970000	257910000	285260000	97603000	160870000	91501000
P14206	40S ribosomal protein SA	Rpsa		260810000	1058500000	1036500000	357190000	630850000	432620000
P10852	4F2 cell-surface antigen heavy chain	Slc3a2		0	0	0	0	52703000	0
Q9JLJ2	4-trimethylaminobutyraldehyde dehydrogenase	Aldh9a1		97777000	133970000	86753000	30505000	30285000	16584000
Q9JM14	5(3)-deoxyribonucleotidase, cytosolic type	Nt5c		0	104210000	50199000	0	29956000	0
P70290	55 kDa erythrocyte membrane protein	Mpp1		0	0	0	12761000	0	0
P63038	60 kDa heat shock protein, mitochondrial	Hspd1		1274000000	1927600000	1632600000	422060000	724960000	432070000
P14869	60S acidic ribosomal protein P0	Rplp0		355470000	462380000	311460000	164200000	304970000	164300000
P47955	60S acidic ribosomal protein P1	Rplp1		197690000	407720000	367400000	109970000	234380000	144830000
P99027	60S acidic ribosomal protein P2	Rplp2		454590000	584020000	387480000	168710000	291110000	162220000
Q6ZWV3;P86048	60S ribosomal protein L10;60S ribosomal protein L10-like	Rpl10;Rpl10l		0	118220000	38435000	0	52566000	14064000
P53026	60S ribosomal protein L10a	Rpl10a		101730000	129140000	119150000	44043000	67488000	32601000
Q9CXW4	60S ribosomal protein L11	Rpl11		178940000	274180000	106060000	130680000	127000000	50226000
P35979	60S ribosomal protein L12	Rpl12		528070000	451610000	374020000	187890000	267830000	163990000
P47963	60S ribosomal protein L13	Rpl13		161080000	174370000	215000000	65648000	133630000	33590000
P19253	60S ribosomal protein L13a	Rpl13a		56495000	83895000	85650000	34091000	55844000	48736000
Q9CR57	60S ribosomal protein L14	Rpl14		449380000	598750000	453730000	179200000	280110000	165850000
Q9CZM2	60S ribosomal protein L15	Rpl15		0	122050000	55760000	22579000	73978000	23633000
Q9CPR4	60S ribosomal protein L17	Rpl17		94869000	0	23174000	40019000	60448000	59766000
P35980	60S ribosomal protein L18	Rpl18		306890000	193680000	148260000	65918000	74202000	50010000
P62717	60S ribosomal protein L18a	Rpl18a		96477000	92385000	0	36031000	47875000	38837000
P84099	60S ribosomal protein L19	Rpl19		24951000	33266000	20168000	16506000	17955000	7265300
O09167	60S ribosomal protein L21	Rpl21		75202000	99556000	66199000	22846000	47451000	22294000
P67984	60S ribosomal protein L22	Rpl22		302140000	260110000	288140000	106110000	81666000	142370000
Q9D7S7	60S ribosomal protein L22-like 1	Rpl22l1		5034800	31707000	0	0	16753000	5771500
P62830	60S ribosomal protein L23	Rpl23		99711000	217640000	119510000	66215000	191730000	75253000
P62751	60S ribosomal protein L23a	Rpl23a		290350000	270060000	160470000	89615000	73793000	72144000
Q8BP67	60S ribosomal protein L24	Rpl24		197000000	84229000	276200000	108000000	185460000	49479000
P61255	60S ribosomal protein L26	Rpl26		0	94021000	0	37369000	0	25788000
P61358	60S ribosomal protein L27	Rpl27		164980000	370710000	144070000	136460000	133730000	144500000
P14115	60S ribosomal protein L27a	Rpl27a		139450000	208490000	134320000	58820000	95459000	43268000
P41105	60S ribosomal protein L28	Rpl28		23523000	81513000	76542000	0	20330000	0
P27659	60S ribosomal protein L3	Rpl3		118620000	311880000	198830000	62380000	97521000	23193000
P62889	60S ribosomal protein L30	Rpl30		140150000	166520000	127170000	78123000	95118000	77588000
P62900	60S ribosomal protein L31	Rpl31		0	106640000	35615000	60623000	111320000	41958000
P62911	60S ribosomal protein L32	Rpl32		0	0	0	0	23099000	6873300
Q9D1R9	60S ribosomal protein L34	Rpl34		78973000	153850000	70058000	96005000	0	0
Q6ZWV7	60S ribosomal protein L35	Rpl35		131230000	68674000	60586000	36029000	62297000	23083000
P47964	60S ribosomal protein L36	Rpl36		149370000	79645000	86292000	34451000	49719000	23973000
Q9JJI8	60S ribosomal protein L38	Rpl38		27846000	53624000	65460000	25030000	36506000	19685000
P62892	60S ribosomal protein L39	Rpl39		131040000	68830000	78785000	16002000	30374000	0
Q9D8E6	60S ribosomal protein L4	Rpl4		403460000	551240000	496810000	108490000	168430000	110030000
P47962	60S ribosomal protein L5	Rpl5		364760000	383080000	223230000	98859000	130310000	66531000
P47911	60S ribosomal protein L6	Rpl6		636600000	567500000	523420000	246000000	293200000	219320000
P14148	60S ribosomal protein L7	Rpl7		282880000	237730000	277010000	132140000	191620000	31303000
P12970	60S ribosomal protein L7a	Rpl7a		784650000	530550000	583070000	162210000	252910000	177110000
P62918	60S ribosomal protein L8	Rpl8		81265000	86066000	112260000	137500000	239020000	90797000
P51410	60S ribosomal protein L9	Rpl9		51308000	99650000	69430000	37556000	54788000	31986000
Q9DCD0	6-phosphogluconate dehydrogenase, decarboxylating	Pgd		930950000	1012600000	741570000	108040000	182160000	124510000
Q9CQ60	6-phosphogluconolactonase	Pgls		88590000	129200000	114520000	49484000	121460000	43733000
Q9R1Z7	6-pyruvoyl tetrahydrobiopterin synthase	Pts		0	7269500	0	0	0	0
P20029	78 kDa glucose-regulated protein	Hspa5		2194400000	4039100000	3277500000	861120000	1588500000	828320000
O88455	7-dehydrocholesterol reductase	Dhcr7		11507000	0	0	0	0	0
Q9D2R0	Acetoacetyl-CoA synthetase	Aacs		0	24968000	26362000	0	0	0
Q8CAY6	Acetyl-CoA acetyltransferase, cytosolic	Acat2		0	17130000	0	0	0	0
Q8QZT1	Acetyl-CoA acetyltransferase, mitochondrial	Acat1		329440000	767110000	467920000	64893000	91881000	54209000
Q9QXG4	Acetyl-coenzyme A synthetase, cytoplasmic	Acss2		0	17965000	12005000	0	0	0
Q9WV54	Acid ceramidase;Acid ceramidase subunit alpha;Acid ceramidase subunit beta	Asah1		0	26587000	0	6625200	15741000	0
P70158	Acid sphingomyelinase-like phosphodiesterase 3a	Smpdl3a		11735000	0	0	0	0	0
O35381;Q64G17	Acidic leucine-rich nuclear phosphoprotein 32 family member A	Anp32a		107870000	271790000	55920000	129750000	257240000	92699000
Q9EST5	Acidic leucine-rich nuclear phosphoprotein 32 family member B	Anp32b		41494000	76299000	45526000	44436000	86160000	50548000
P97822	Acidic leucine-rich nuclear phosphoprotein 32 family member E	Anp32e		33402000	23789000	21112000	33576000	96491000	35592000
Q91XA9	Acidic mammalian chitinase	Chia		130730000	0	0	0	0	0
Q99KI0	Aconitate hydratase, mitochondrial	Aco2		1708300000	1993800000	1199100000	78667000	166050000	75238000
P68033;P68134	Actin, alpha cardiac muscle 1;Actin, alpha skeletal muscle	Actc1;Acta1		3314600000	5606000000	6024600000	394890000	774990000	481480000
P62737;P63268	Actin, aortic smooth muscle;Actin, gamma-enteric smooth muscle	Acta2;Actg2		53350000	21435000	85246000	0	0	0
P60710	Actin, cytoplasmic 1;Actin, cytoplasmic 1, N-terminally processed	Actb		94152000	601690000	292930000	205490000	316230000	186400000
P63260	Actin, cytoplasmic 2;Actin, cytoplasmic 2, N-terminally processed	Actg1		13122000000	31470000000	20095000000	11240000000	19430000000	13541000000
P61161	Actin-related protein 2	Actr2		180680000	216070000	148280000	104690000	103990000	83191000
Q9WV32	Actin-related protein 2/3 complex subunit 1B	Arpc1b		246430000	301340000	198900000	157360000	227730000	160400000
Q9CVB6	Actin-related protein 2/3 complex subunit 2	Arpc2		246860000	152560000	142400000	75731000	161380000	65549000
Q9JM76	Actin-related protein 2/3 complex subunit 3	Arpc3		20449000	184440000	94144000	70709000	173270000	54071000
P59999	Actin-related protein 2/3 complex subunit 4	Arpc4		334160000	438230000	333620000	315270000	456380000	280450000
Q9CPW4	Actin-related protein 2/3 complex subunit 5	Arpc5		265160000	304450000	248550000	169890000	243950000	122800000
Q9D898	Actin-related protein 2/3 complex subunit 5-like protein	Arpc5l		0	20758000	20011000	17169000	35611000	0
Q99JY9;Q641P0	Actin-related protein 3	Actr3		415560000	373150000	309560000	187720000	327470000	165670000
P11031	Activated RNA polymerase II transcriptional coactivator p15	Sub1		32123000	18255000	41284000	29540000	46787000	28928000
Q8BK64	Activator of 90 kDa heat shock protein ATPase homolog 1	Ahsa1		0	0	0	0	30911000	0
Q9Z103	Activity-dependent neuroprotector homeobox protein	Adnp		0	32791000	0	0	0	0
Q9CR21	Acyl carrier protein, mitochondrial	Ndufab1		0	35769000	0	0	0	0
Q8R146	Acylamino-acid-releasing enzyme	Apeh		0	97585000	0	8057400	0	0
Q91WG0	Acylcarnitine hydrolase	Ces2c		225440000	368570000	63667000	0	0	0
Q8JZN5	Acyl-CoA dehydrogenase family member 9, mitochondrial	Acad9		35903000	25687000	16212000	0	0	0
Q8VCW8	Acyl-CoA synthetase family member 2, mitochondrial	Acsf2		394460000	328330000	207620000	0	0	0
P31786	Acyl-CoA-binding protein	Dbi		2108900000	1641700000	1746400000	238820000	385100000	251280000
Q3UNX5	Acyl-coenzyme A synthetase ACSM3, mitochondrial	Acsm3		0	17461000	18273000	0	0	0
O55137;Q9QYR9;Q32Q92;Q8BWN8;Q6Q2Z6;Q9QYR7	Acyl-coenzyme A thioesterase 1;Acyl-coenzyme A thioesterase 2, mitochondrial;Acyl-coenzyme A thioesterase 6;Acyl-coenzyme A thioesterase 4	Acot1;Acot2;Acot6;Acot4		0	20882000	0	0	0	0
P56376	Acylphosphatase-1	Acyp1		0	0	0	0	7072900	0
P97823	Acyl-protein thioesterase 1	Lypla1		68118000	75726000	58632000	0	37770000	0
Q8R0F8	Acylpyruvase FAHD1, mitochondrial	Fahd1		0	9331800	0	0	0	0
Q64010	Adapter molecule crk	Crk		20852000	0	0	0	0	0
Q9D1J1	Adaptin ear-binding coat-associated protein 2	Necap2		0	6456600	0	0	7844900	0
P08030	Adenine phosphoribosyltransferase	Aprt		53550000	25671000	18744000	9442100	0	0
P55264	Adenosine kinase	Adk		189100000	216460000	72357000	0	9283600	0
P50247	Adenosylhomocysteinase	Ahcy		804470000	654700000	530710000	151090000	253080000	121740000
Q9WTP6	Adenylate kinase 2, mitochondrial;Adenylate kinase 2, mitochondrial, N-terminally processed	Ak2		122240000	445510000	65276000	0	28096000	12508000
Q9R0Y5	Adenylate kinase isoenzyme 1	Ak1		0	0	0	0	10321000	0
P54822	Adenylosuccinate lyase	Adsl		0	0	0	0	37405000	19471000
P46664	Adenylosuccinate synthetase isozyme 2	Adss		19292000	25703000	0	9455000	11200000	0
P40124;Q9CYT6	Adenylyl cyclase-associated protein 1	Cap1		307110000	435120000	292270000	282260000	423450000	272330000
Q9D7N9	Adipocyte plasma membrane-associated protein	Apmap		0	20991000	0	0	0	0
P48962;Q3V132	ADP/ATP translocase 1	Slc25a4		84978000	44425000	0	28626000	0	25810000
P51881	ADP/ATP translocase 2;ADP/ATP translocase 2, N-terminally processed	Slc25a5		2222000000	4677800000	2589700000	612380000	827330000	616530000
Q8VDL4	ADP-dependent glucokinase	Adpgk		0	0	0	4047300	0	0
P56528	ADP-ribosyl cyclase/cyclic ADP-ribose hydrolase 1	Cd38		32796000	0	0	0	0	0
P84078;P61205;Q8BSL7	ADP-ribosylation factor 1;ADP-ribosylation factor 3;ADP-ribosylation factor 2	Arf1;Arf3;Arf2		226360000	328630000	190030000	114300000	194360000	94105000
P61750	ADP-ribosylation factor 4	Arf4		12152000	64587000	23188000	0	0	0
P84084	ADP-ribosylation factor 5	Arf5		49530000	67211000	0	20397000	0	0
P62331	ADP-ribosylation factor 6	Arf6		24995000	39069000	26211000	0	0	0
Q9D8S3	ADP-ribosylation factor GTPase-activating protein 3	Arfgap3		12813000	0	25792000	0	0	0
P61211	ADP-ribosylation factor-like protein 1	Arl1		17410000	0	0	0	0	0
Q9JKW0	ADP-ribosylation factor-like protein 6-interacting protein 1	Arl6ip1		26833000	0	0	0	0	0
Q9CQW2;Q8VEH3	ADP-ribosylation factor-like protein 8B;ADP-ribosylation factor-like protein 8A	Arl8b;Arl8a		13922000	0	12551000	0	0	0
Q60604	Adseverin	Scin		99047000	308030000	333810000	0	0	0
Q8JZQ2	AFG3-like protein 2	Afg3l2		0	20032000	0	0	0	0
Q8QZR5	Alanine aminotransferase 1	Gpt		29654000	0	0	0	0	0
Q8BGQ7	Alanine--tRNA ligase, cytoplasmic	Aars		20639000	0	27196000	11108000	0	11427000
Q9JII6	Alcohol dehydrogenase [NADP(+)]	Akr1a1		402910000	621160000	628390000	78123000	72465000	71545000
P00329	Alcohol dehydrogenase 1	Adh1		108620000	483380000	418490000	0	0	0
P28474;Q64437	Alcohol dehydrogenase class-3	Adh5		173270000	135960000	61057000	23535000	36476000	23138000
Q571I9	Aldehyde dehydrogenase family 16 member A1	Aldh16a1		0	27329000	33676000	0	0	0
Q9CZS1	Aldehyde dehydrogenase X, mitochondrial	Aldh1b1		949150000	812880000	507370000	0	0	0
P47738;Q9JHW9;Q62148	Aldehyde dehydrogenase, mitochondrial	Aldh2		1517200000	1992200000	1552300000	339660000	623780000	345970000
Q8VC28	Aldo-keto reductase family 1 member C13	Akr1c13		536640000	349950000	188310000	0	0	0
Q8K023	Aldo-keto reductase family 1 member C18	Akr1c18		0	73372000	50321000	0	0	0
Q8K157	Aldose 1-epimerase	Galm		36497000	13685000	16050000	0	0	0
P45376	Aldose reductase	Akr1b1		272610000	426870000	303390000	132770000	187400000	111010000
P45377	Aldose reductase-related protein 2	Akr1b8		173330000	177530000	187820000	0	0	15800000
O70200	Allograft inflammatory factor 1	Aif1		0	0	0	10033000	0	0
Q8K4F5	Alpha/beta hydrolase domain-containing protein 11	Abhd11		0	14901000	21790000	0	0	0
Q8VCR7	Alpha/beta hydrolase domain-containing protein 14B	Abhd14b		56769000	111080000	70795000	3751300	11794000	0
Q00896;P07758	Alpha-1-antitrypsin 1-3;Alpha-1-antitrypsin 1-1	Serpina1c;Serpina1a		44715000	0	0	36119000	50963000	35071000
Q00897	Alpha-1-antitrypsin 1-4	Serpina1d		27441000	0	0	77603000	143520000	29210000
Q19LI2	Alpha-1B-glycoprotein	A1bg		0	0	0	0	18851000	13273000
P29699	Alpha-2-HS-glycoprotein	Ahsg		0	0	0	0	19872000	0
Q61838;Q6GQT1	Alpha-2-macroglobulin;Alpha-2-macroglobulin 165 kDa subunit;Alpha-2-macroglobulin 35 kDa subunit	A2m		0	0	0	119670000	158520000	70933000
Q7TPR4;Q9JI91	Alpha-actinin-1	Actn1		492500000	645000000	527500000	257880000	389870000	241820000
P57780;O88990	Alpha-actinin-4	Actn4		1863900000	2362400000	1777100000	574900000	922600000	623430000
Q9QYC0	Alpha-adducin	Add1		0	17961000	0	7317200	0	0
P61164	Alpha-centractin	Actr1a		42203000	36982000	48187000	12515000	16360000	0
P17182;P21550	Alpha-enolase	Eno1		2067800000	1917300000	1486800000	617720000	1022000000	577920000
Q9CY02	Alpha-hemoglobin-stabilizing protein	Ahsp		0	0	0	77933000	96080000	105770000
P27046	Alpha-mannosidase 2	Man2a1		0	29172000	0	0	0	0
Q9QWR8	Alpha-N-acetylgalactosaminidase	Naga		47167000	41406000	25220000	0	21012000	9776000
Q9JM95	Alpha-N-acetylgalactosaminide alpha-2,6-sialyltransferase 6	St6galnac6		0	36900000	0	0	0	0
Q9EPC1	Alpha-parvin	Parva		0	10970000	0	0	0	0
Q9DB05	Alpha-soluble NSF attachment protein	Napa		0	35849000	25264000	13370000	0	0
O55042	Alpha-synuclein	Snca		0	0	0	0	0	4048100
Q64133	Amine oxidase [flavin-containing] A	Maoa		1375700000	1090100000	762670000	0	0	0
P31230	Aminoacyl tRNA synthase complex-interacting multifunctional protein 1;Endothelial monocyte-activating polypeptide 2	Aimp1		0	28801000	0	0	0	0
Q8R010	Aminoacyl tRNA synthase complex-interacting multifunctional protein 2	Aimp2		6542400	0	5092200	0	0	0
Q99JW2	Aminoacylase-1	Acy1		0	23834000	12608000	0	0	0
Q8VCT3	Aminopeptidase B	Rnpep		0	64510000	42704000	0	22017000	15594000
Q3TMQ6	Angiogenin-4	Ang4		0	39609000	175020000	0	0	0
P07146	Anionic trypsin-2	Prss2		1036200000	148640000	243160000	0	0	0
Q8K3X6	Ankyrin repeat and SAM domain-containing protein 4B	Anks4b		15152000	15303000	0	0	0	0
Q02357	Ankyrin-1	Ank1		0	0	0	21813000	0	0
P10107	Annexin A1	Anxa1		237930000	540030000	358220000	94744000	175040000	116810000
P97384	Annexin A11	Anxa11		144610000	577570000	315920000	4505400	6702700	0
P07356	Annexin A2	Anxa2		2699300000	2585100000	1873000000	321830000	478680000	312040000
O35639	Annexin A3	Anxa3		72616000	309500000	206530000	27596000	53645000	20928000
P97429	Annexin A4	Anxa4		725080000	934200000	671700000	21983000	28850000	10648000
P48036	Annexin A5	Anxa5		336600000	626870000	443090000	248910000	495630000	303030000
P14824	Annexin A6	Anxa6		184080000	375230000	296680000	268780000	476420000	240370000
Q07076	Annexin A7	Anxa7		151150000	179640000	97097000	50461000	69314000	25595000
O88312	Anterior gradient protein 2 homolog	Agr2		3876900000	9371800000	5473500000	0	0	8902700
P21958	Antigen peptide transporter 1	Tap1		0	0	0	0	45778000	0
P36371	Antigen peptide transporter 2	Tap2		0	0	0	0	11900000	0
P32261	Antithrombin-III	Serpinc1		39566000	33715000	0	0	0	13694000
P22892	AP-1 complex subunit gamma-1	Ap1g1		0	12802000	0	0	0	0
Q9WVP1	AP-1 complex subunit mu-2	Ap1m2		26699000	20403000	0	0	0	0
P61967	AP-1 complex subunit sigma-1A	Ap1s1		0	0	0	0	0	0
P17427	AP-2 complex subunit alpha-2	Ap2a2		88968000	0	47663000	0	0	0
Q9DBG3	AP-2 complex subunit beta	Ap2b1		99467000	137620000	63917000	0	40988000	30892000
P84091	AP-2 complex subunit mu	Ap2m1		0	0	0	11345000	20206000	11574000
Q9Z1T1	AP-3 complex subunit beta-1	Ap3b1		0	0	4970900	0	0	0
Q9JKC8;Q8R2R9	AP-3 complex subunit mu-1;AP-3 complex subunit mu-2	Ap3m1;Ap3m2		0	31448000	0	0	0	0
Q00623	Apolipoprotein A-I;Proapolipoprotein A-I;Truncated apolipoprotein A-I	Apoa1		111490000	66761000	0	101780000	162680000	77106000
P06728	Apolipoprotein A-IV	Apoa4		0	0	0	5061100	0	0
Q9DCZ4	Apolipoprotein O	Apoo		34081000	18197000	0	0	0	0
Q9CPT0	Apoptosis facilitator Bcl-2-like protein 14	Bcl2l14		0	21363000	22281000	0	0	0
O35841	Apoptosis inhibitor 5	Api5		0	0	0	10987000	0	10996000
Q07813	Apoptosis regulator BAX	Bax		15570000	20579000	13129000	10254000	13639000	10920000
Q9EPB4	Apoptosis-associated speck-like protein containing a CARD	Pycard		322300000	204350000	218280000	11261000	45070000	26715000
Q9Z0X1	Apoptosis-inducing factor 1, mitochondrial	Aifm1		80356000	79877000	58422000	0	0	0
Q9JIX8	Apoptotic chromatin condensation inducer in the nucleus	Acin1		0	0	0	0	5685700	0
Q02013	Aquaporin-1	Aqp1		0	0	0	24157000	36235000	28546000
Q7SIG6	Arf-GAP with SH3 domain, ANK repeat and PH domain-containing protein 2	Asap2		132580000	108680000	0	61422000	0	237840000
Q9D0I9	Arginine--tRNA ligase, cytoplasmic	Rars		73942000	87805000	25112000	19950000	18665000	6631900
Q91YI0	Argininosuccinate lyase	Asl		0	0	0	0	6285400	0
Q9D0L7	Armadillo repeat-containing protein 10	Armc10		17697000	0	0	0	0	0
Q91WU5	Arsenite methyltransferase	As3mt		0	16136000	0	0	0	0
Q61024	Asparagine synthetase [glutamine-hydrolyzing]	Asns		0	7868800	0	0	0	0
Q8BP47	Asparagine--tRNA ligase, cytoplasmic	Nars		0	60746000	0	0	0	0
P05201	Aspartate aminotransferase, cytoplasmic	Got1		68621000	72586000	67823000	14028000	38304000	0
P05202	Aspartate aminotransferase, mitochondrial	Got2		298530000	308420000	218240000	104710000	144910000	102080000
Q922B2	Aspartate--tRNA ligase, cytoplasmic	Dars		92490000	90631000	0	50745000	47126000	52627000
Q9Z2W0	Aspartyl aminopeptidase	Dnpep		84891000	79808000	59267000	0	18673000	0
Q8BSY0	Aspartyl/asparaginyl beta-hydroxylase	Asph		0	21982000	0	0	0	0
Q99MQ4	Asporin	Aspn		67863000	203160000	135140000	0	0	0
Q91YH5	Atlastin-3	Atl3		21025000	0	17269000	0	0	0
Q9CQQ7	ATP synthase F(0) complex subunit B1, mitochondrial	Atp5f1		160700000	118600000	26481000	18434000	48715000	0
P03930	ATP synthase protein 8	Mtatp8		182040000	197430000	162080000	22099000	40097000	26885000
Q03265	ATP synthase subunit alpha, mitochondrial	Atp5a1		6238500000	6200600000	4582300000	771940000	1118500000	718780000
P56480	ATP synthase subunit beta, mitochondrial	Atp5b		4512700000	6015400000	4748100000	652700000	1347000000	709530000
Q9DCX2	ATP synthase subunit d, mitochondrial	Atp5h		1192300000	1170600000	913630000	86893000	170390000	44669000
Q9D3D9	ATP synthase subunit delta, mitochondrial	Atp5d		72811000	182830000	65501000	27002000	101230000	39183000
Q06185	ATP synthase subunit e, mitochondrial	Atp5i		189400000	205960000	120450000	22046000	40672000	19227000
P56135	ATP synthase subunit f, mitochondrial	Atp5j2		357330000	493790000	319380000	57569000	84545000	63566000
Q9CPQ8	ATP synthase subunit g, mitochondrial	Atp5l		136450000	103600000	80472000	21026000	30102000	32654000
Q91VR2	ATP synthase subunit gamma, mitochondrial	Atp5c1		344280000	275480000	182670000	36981000	65122000	32041000
Q9DB20	ATP synthase subunit O, mitochondrial	Atp5o		542960000	698170000	364010000	89337000	118790000	31905000
P97450	ATP synthase-coupling factor 6, mitochondrial	Atp5j		300220000	280590000	183120000	24109000	62091000	24488000
O54984	ATPase Asna1	Asna1		0	10132000	0	0	0	0
Q925I1	ATPase family AAA domain-containing protein 3	Atad3		18867000	0	0	0	0	0
P41233	ATP-binding cassette sub-family A member 1	Abca1		113910000	158260000	0	0	0	0
P55096	ATP-binding cassette sub-family D member 3	Abcd3		46432000	42915000	25706000	0	0	0
P61222	ATP-binding cassette sub-family E member 1	Abce1		0	0	22262000	0	0	0
Q91V92	ATP-citrate synthase	Acly		165570000	379270000	291810000	0	75705000	5556000
Q9CZ42	ATP-dependent (S)-NAD(P)H-hydrate dehydratase	Carkd		24386000	21772000	0	0	0	0
P12382;P47857	ATP-dependent 6-phosphofructokinase, liver type	Pfkl		154640000	123220000	81363000	0	0	0
Q9WUA3	ATP-dependent 6-phosphofructokinase, platelet type	Pfkp		44392000	63245000	38977000	0	0	0
O70133	ATP-dependent RNA helicase A	Dhx9		102650000	111130000	124160000	52101000	97600000	12891000
Q91VR5	ATP-dependent RNA helicase DDX1	Ddx1		0	47409000	68595000	18614000	0	0
Q8VDW0	ATP-dependent RNA helicase DDX39A	Ddx39a		0	20487000	0	14802000	19408000	12113000
Q62167;P16381;Q61496	ATP-dependent RNA helicase DDX3X;Putative ATP-dependent RNA helicase Pl10	Ddx3x;D1Pas1		72453000	105100000	68447000	20830000	57366000	28542000
Q62095	ATP-dependent RNA helicase DDX3Y	Ddx3y		50372000	40518000	28999000	0	0	0
P04919	Band 3 anion transport protein	Slc4a1		0	0	0	206650000	392170000	254250000
O70318	Band 4.1-like protein 2	Epb41l2		16783000	0	0	7094100	11684000	13415000
O54962	Barrier-to-autointegration factor;Barrier-to-autointegration factor, N-terminally processed	Banf1		14778000	0	21955000	0	0	7351600
Q05793	Basement membrane-specific heparan sulfate proteoglycan core protein;Endorepellin;LG3 peptide	Hspg2		126940000	310030000	368950000	46428000	48294000	49063000
Q91VK1;Q2L4X1	Basic leucine zipper and W2 domain-containing protein 2	Bzw2		0	0	0	10166000	15494000	0
P18572	Basigin	Bsg		43342000	60823000	0	0	19370000	0
Q61335	B-cell receptor-associated protein 31	Bcap31		37046000	60262000	0	0	0	0
P59017	Bcl-2-like protein 13	Bcl2l13		0	0	0	0	6673300	0
Q5JCT0	Beta-1,3-galactosyl-O-glycosyl-glycoprotein beta-1,6-N-acetylglucosaminyltransferase 3	Gcnt3		33908000	31588000	0	0	0	0
Q9JI67	Beta-1,3-galactosyltransferase 5	B3galt5		0	52941000	0	0	0	0
Q09200	Beta-1,4 N-acetylgalactosaminyltransferase 1	B4galnt1		0	19624000	0	0	0	0
Q09199	Beta-1,4 N-acetylgalactosaminyltransferase 2	B4galnt2		332620000	134850000	23241000	0	0	0
P01887	Beta-2-microglobulin	B2m		0	0	54402000	34434000	213210000	93845000
Q8BFZ3	Beta-actin-like protein 2	Actbl2		0	0	0	0	0	4441600
Q9CWL8	Beta-catenin-like protein 1	Ctnnbl1		0	6882400	0	0	0	0
Q8R5C5	Beta-centractin	Actr1b		0	13502000	0	0	0	0
P23780	Beta-galactosidase	Glb1		13024000	23087000	15672000	5896100	17069000	7621800
P12265	Beta-glucuronidase	Gusb		0	0	27094000	8995700	0	0
P20060	Beta-hexosaminidase subunit beta	Hexb		0	0	0	0	10840000	5548500
Q60967	Bifunctional 3-phosphoadenosine 5-phosphosulfate synthase 1;Sulfate adenylyltransferase;Adenylyl-sulfate kinase	Papss1		55927000	19127000	46646000	0	0	0
O88428	Bifunctional 3-phosphoadenosine 5-phosphosulfate synthase 2;Sulfate adenylyltransferase;Adenylyl-sulfate kinase	Papss2		302160000	310350000	143490000	0	0	0
Q8CGC7	Bifunctional glutamate/proline--tRNA ligase;Glutamate--tRNA ligase;Proline--tRNA ligase	Eprs		28848000	165540000	88240000	17608000	49922000	17293000
Q9JLV6	Bifunctional polynucleotide phosphatase/kinase;Polynucleotide 3-phosphatase;Polynucleotide 5-hydroxyl-kinase	Pnkp		0	0	0	0	8308600	0
Q9CWJ9	Bifunctional purine biosynthesis protein PURH;Phosphoribosylaminoimidazolecarboxamide formyltransferase;IMP cyclohydrolase	Atic		129160000	184600000	129060000	70187000	102890000	74463000
Q91WG8	Bifunctional UDP-N-acetylglucosamine 2-epimerase/N-acetylmannosamine kinase;UDP-N-acetylglucosamine 2-epimerase (hydrolyzing);N-acetylmannosamine kinase	Gne		234890000	385350000	354540000	0	0	0
P28653	Biglycan	Bgn		109210000	293390000	222970000	0	0	0
Q9CY64	Biliverdin reductase A	Blvra		0	32459000	0	29097000	33621000	30825000
P15327	Bisphosphoglycerate mutase	Bpgm		0	0	0	0	26824000	28143000
Q8R016	Bleomycin hydrolase	Blmh		0	28524000	0	0	0	0
Q61878	Bone marrow proteoglycan;Eosinophil granule major basic protein	Prg2		0	0	67139000	49154000	91458000	52187000
O35855	Branched-chain-amino-acid aminotransferase, mitochondrial	Bcat2		0	82186000	54683000	0	0	0
D3Z6Q9	Bridging integrator 2	Bin2		0	0	0	0	10246000	0
Q6WVG3	BTB/POZ domain-containing protein KCTD12	Kctd12		0	25205000	0	19608000	22184000	14199000
Q922D8	C-1-tetrahydrofolate synthase, cytoplasmic;Methylenetetrahydrofolate dehydrogenase;Methenyltetrahydrofolate cyclohydrolase;Formyltetrahydrofolate synthetase;C-1-tetrahydrofolate synthase, cytoplasmic, N-terminally processed	Mthfd1		107420000	138490000	109830000	47432000	88817000	52769000
B2RQC6	CAD protein;Glutamine-dependent carbamoyl-phosphate synthase;Aspartate carbamoyltransferase;Dihydroorotase	Cad		0	17696000	0	5776500	7085800	5709500
P09803	Cadherin-1;E-Cad/CTF1;E-Cad/CTF2;E-Cad/CTF3	Cdh1		114810000	112190000	82088000	0	0	0
Q9R100	Cadherin-17	Cdh17		699190000	781200000	594340000	0	0	0
Q8VHF2	Cadherin-related family member 5	Cdhr5		0	19734000	0	0	0	0
Q9D869	Calcineurin B homologous protein 2	Chp2		0	17828000	0	0	0	0
Q3UMR5	Calcium uniporter protein, mitochondrial	Mcu		137060000	91492000	103290000	0	0	0
P11798;Q6PHZ2;Q923T9;P28652	Calcium/calmodulin-dependent protein kinase type II subunit alpha;Calcium/calmodulin-dependent protein kinase type II subunit delta;Calcium/calmodulin-dependent protein kinase type II subunit gamma;Calcium/calmodulin-dependent protein kinase type II subunit beta	Camk2a;Camk2d;Camk2g;Camk2b		16174000	12299000	18146000	7514700	16541000	0
Q9D7Z6	Calcium-activated chloride channel regulator 1	Clca1		200360000	2824000000	5643500000	0	0	0
Q6Q473	Calcium-activated chloride channel regulator 4A;Calcium-activated chloride channel regulator 4A, 110 kDa form;Calcium-activated chloride channel regulator 4A, 30 kDa form	Clca4a		0	42106000	0	0	0	0
Q9QXX4	Calcium-binding mitochondrial carrier protein Aralar2	Slc25a13		0	34276000	37846000	0	0	0
Q8BMD8	Calcium-binding mitochondrial carrier protein SCaMC-1	Slc25a24		78119000	86325000	74065000	0	0	0
Q06138	Calcium-binding protein 39	Cab39		31119000	35346000	19160000	0	18857000	0
Q9CR86	Calcium-regulated heat stable protein 1	Carhsp1		24234000	52090000	38795000	10377000	20746000	23934000
Q6Q477;G5E829;Q9R0K7	Calcium-transporting ATPase;Plasma membrane calcium-transporting ATPase 1	Atp2b4;Atp2b1		0	8376400	0	0	0	0
Q9CXW3	Calcyclin-binding protein	Cacybp		0	0	0	0	31915000	30163000
P35564	Calnexin	Canx		171510000	230010000	148620000	93548000	193340000	112140000
O88456	Calpain small subunit 1	Capns1		0	19205000	0	0	0	0
O35350	Calpain-1 catalytic subunit	Capn1		87361000	109180000	62024000	20951000	38984000	24405000
O08529	Calpain-2 catalytic subunit	Capn2		0	0	0	6013200	5450800	0
P51125	Calpastatin	Cast		0	6527700	0	0	0	0
Q08091	Calponin-1	Cnn1		615190000	957460000	828220000	0	0	0
Q08093;Q9DAW9	Calponin-2	Cnn2		0	0	0	19638000	0	16169000
P14211	Calreticulin	Calr		696430000	1220400000	872600000	271350000	452030000	212600000
O35887	Calumenin	Calu		96822000	65410000	0	0	0	0
Q9DBC7	cAMP-dependent protein kinase type I-alpha regulatory subunit;cAMP-dependent protein kinase type I-alpha regulatory subunit, N-terminally processed	Prkar1a		16190000	17823000	17215000	14031000	21232000	0
P12367;P31324	cAMP-dependent protein kinase type II-alpha regulatory subunit;cAMP-dependent protein kinase type II-beta regulatory subunit	Prkar2a;Prkar2b		34926000	47711000	38201000	0	0	0
B2RX12	Canalicular multispecific organic anion transporter 2	Abcc3		0	0	0	0	0	0
Q60865	Caprin-1	Caprin1		24361000	21400000	23374000	8187700	18596000	8599700
P13634	Carbonic anhydrase 1	Ca1		28721000000	11749000000	3651400000	361360000	588000000	425600000
P00920	Carbonic anhydrase 2	Ca2		662960000	2280000000	1254300000	482880000	693210000	604110000
P48758	Carbonyl reductase [NADPH] 1	Cbr1		1096200000	1523400000	1093000000	15972000	41815000	23040000
Q8K354	Carbonyl reductase [NADPH] 3	Cbr3		271130000	122180000	181820000	0	0	0
P23953	Carboxylesterase 1C	Ces1c		30246000	0	0	21541000	39579000	0
Q8VCT4	Carboxylesterase 1D	Ces1d		0	0	0	28194000	33021000	0
Q91WU0;Q64176	Carboxylic ester hydrolase	Ces1f		184350000	113040000	203460000	0	0	0
P31809	Carcinoembryonic antigen-related cell adhesion molecule 1	Ceacam1		89280000	84733000	44226000	0	0	0
P97742	Carnitine O-palmitoyltransferase 1, liver isoform	Cpt1a		44608000	0	29861000	0	0	0
P52825	Carnitine O-palmitoyltransferase 2, mitochondrial	Cpt2		93037000	0	107020000	0	0	0
Q8BK63	Casein kinase I isoform alpha	Csnk1a1		23494000	15781000	0	0	0	0
Q60737	Casein kinase II subunit alpha	Csnk2a1		0	16496000	16297000	0	10448000	8715200
P67871	Casein kinase II subunit beta	Csnk2b		11161000	0	10758000	4522700	0	0
P29452	Caspase-1;Caspase-1 subunit p20;Caspase-1 subunit p10	Casp1		87303000	149210000	15736000	7508800	0	0
P70677	Caspase-3;Caspase-3 subunit p17;Caspase-3 subunit p12	Casp3		11720000	19240000	13902000	0	8079000	8533600
O89110	Caspase-8;Caspase-8 subunit p18;Caspase-8 subunit p10	Casp8		28734000	0	27538000	0	0	0
P24270	Catalase	Cat		182010000	107070000	37802000	47912000	100370000	58433000
O88587	Catechol O-methyltransferase	Comt		0	0	0	0	0	0
P26231	Catenin alpha-1	Ctnna1		614130000	514240000	402270000	0	0	0
Q61301	Catenin alpha-2	Ctnna2		74869000	123350000	78798000	0	0	0
Q02248	Catenin beta-1	Ctnnb1		241960000	246860000	206990000	0	0	0
P30999	Catenin delta-1	Ctnnd1		207310000	280140000	209860000	0	0	0
P51437	Cathelin-related antimicrobial peptide	Camp		0	28151000	0	19835000	21871000	22178000
P10605	Cathepsin B;Cathepsin B light chain;Cathepsin B heavy chain	Ctsb		110050000	119970000	100540000	112670000	210750000	111990000
P18242	Cathepsin D	Ctsd		81230000	144100000	87660000	92166000	165840000	93344000
P70269	Cathepsin E	Ctse		0	0	0	0	25226000	0
O70370	Cathepsin S	Ctss		0	0	0	31071000	58554000	33895000
Q9WUU7	Cathepsin Z	Ctsz		0	39588000	0	16032000	36006000	0
P24668	Cation-dependent mannose-6-phosphate receptor	M6pr		0	0	0	0	7985000	0
P49817	Caveolin-1	Cav1		27111000	44538000	48779000	0	0	0
Q6ZQ08	CCR4-NOT transcription complex subunit 1	Cnot1		0	10109000	0	0	0	0
Q8R2S8	CD177 antigen	Cd177		0	9496300	0	0	0	0
Q8CJ91	CD209 antigen-like protein B	Cd209b		0	0	0	0	5763400	0
Q9JLQ0	CD2-associated protein	Cd2ap		0	0	0	0	3596200	0
P15379	CD44 antigen	Cd44		29439000	27092000	0	21874000	34314000	19664000
P35762	CD81 antigen	Cd81		0	0	0	0	0	0
P40240	CD9 antigen	Cd9		0	0	20509000	0	0	0
Q9Z0M6	CD97 antigen	Cd97		0	0	0	5004300	8878200	3547600
Q91WS0	CDGSH iron-sulfur domain-containing protein 1	Cisd1		37780000	50570000	23735000	0	0	0
Q9CQB5	CDGSH iron-sulfur domain-containing protein 2	Cisd2		14532000	0	0	0	0	0
B1AR13	CDGSH iron-sulfur domain-containing protein 3, mitochondrial	Cisd3		29334000	0	0	0	0	0
Q8VDP4	Cell cycle and apoptosis regulator protein 2	Ccar2		0	55942000	17357000	0	13465000	6188700
P60766;Q8R527;Q9ER71	Cell division control protein 42 homolog	Cdc42		0	186180000	0	126120000	218540000	104190000
Q9JKA5	Cell surface A33 antigen	Gpa33		120540000	100780000	91350000	0	0	0
P53996	Cellular nucleic acid-binding protein	Cnbp		21941000	21205000	14923000	5014300	9975800	0
Q9CZ92	Centromere protein P	Cenpp		268230000	0	26000000	0	0	0
Q9CXS4	Centromere protein V	Cenpv		33815000	22806000	0	0	0	0
Q6ZQ06	Centrosomal protein of 162 kDa	Cep162		0	0	0	0	14782000	0
Q6IQY5	Centrosomal protein of 70 kDa	Cep70		0	60268000	0	204220000	137430000	296780000
Q61147	Ceruloplasmin	Cp		0	0	0	2833400	4210400	0
Q921W0	Charged multivesicular body protein 1a	Chmp1a		0	11637000	0	0	0	0
Q9D8B3	Charged multivesicular body protein 4b	Chmp4b		30085000	19135000	14406000	9265500	14711000	0
Q9D7S9	Charged multivesicular body protein 5	Chmp5		0	11306000	0	0	0	0
O35744;Q91Z98	Chitinase-like protein 3	Chil3		0	188580000	0	112590000	233540000	152920000
Q9WVC8	Chloride anion exchanger	Slc26a3		0	30782000	0	0	0	0
Q9Z1Q5	Chloride intracellular channel protein 1	Clic1		319760000	356720000	235760000	183340000	273740000	146190000
Q9QYB1	Chloride intracellular channel protein 4	Clic4		0	11549000	13937000	8104600	18582000	7775800
Q8BXK9;Q8BHB9	Chloride intracellular channel protein 5;Chloride intracellular channel protein 6	Clic5;Clic6		0	18455000	0	0	0	0
Q8BJ64	Choline dehydrogenase, mitochondrial	Chdh		115820000	88472000	75589000	0	0	0
Q6X893	Choline transporter-like protein 1	Slc44a1		0	6436400	9005300	0	0	0
Q8BGS7	Choline/ethanolaminephosphotransferase 1	Cept1		0	0	0	0	0	0
P23198;Q61686	Chromobox protein homolog 3	Cbx3		108920000	110550000	120770000	77119000	95333000	76867000
Q6PDQ2	Chromodomain-helicase-DNA-binding protein 4	Chd4		0	13433000	0	0	26873000	0
P26339	Chromogranin-A;Pancreastatin;Beta-granin;WE-14;Catestatin;GE-25;Serpinin-RRG;Serpinin;p-Glu serpinin precursor	Chga		36454000	17835000	0	0	0	0
Q91X79	Chymotrypsin-like elastase family member 1	Cela1		13995000	0	0	0	0	0
P05208	Chymotrypsin-like elastase family member 2A	Cela2a		23159000	0	0	0	0	0
Q9CQ52	Chymotrypsin-like elastase family member 3B	Cela3b		55732000	0	0	0	0	0
P59242	Cingulin	Cgn		15881000	15370000	0	0	0	0
Q8R4N0	Citrate lyase subunit beta-like protein, mitochondrial	Clybl		24753000	0	0	0	0	0
Q9CZU6	Citrate synthase, mitochondrial	Cs		398090000	556280000	216410000	98273000	138730000	73898000
Q68FD5	Clathrin heavy chain 1	Cltc		1859300000	1802300000	1467800000	410570000	723230000	462030000
Q99KN9	Clathrin interactor 1	Clint1		0	76779000	17623000	0	0	0
O08585	Clathrin light chain A	Clta		25948000	0	0	0	11646000	11541000
Q6IRU5	Clathrin light chain B	Cltb		75365000	52187000	61165000	0	0	0
Q9Z0G9	Claudin-3	Cldn3		0	0	16152000	0	0	0
Q9Z261	Claudin-7	Cldn7		28085000	59994000	27851000	0	0	0
Q9CQF3	Cleavage and polyadenylation specificity factor subunit 5	Nudt21		0	0	43286000	0	35026000	17899000
Q6NVF9	Cleavage and polyadenylation specificity factor subunit 6	Cpsf6		0	0	0	0	6916700	0
Q5SW19	Clustered mitochondria protein homolog	Cluh		0	14019000	15967000	0	0	0
Q61420	CMP-sialic acid transporter	Slc35a1		0	0	37334000	0	0	0
Q9CQI6	Coactosin-like protein	Cotl1		90111000	88969000	54060000	256480000	386730000	165280000
Q8BH61	Coagulation factor XIII A chain	F13a1		0	10633000	0	0	0	0
Q8CIE6	Coatomer subunit alpha;Xenin;Proxenin	Copa		440770000	700390000	348230000	35034000	45917000	20859000
O55029	Coatomer subunit beta	Copb2		161420000	322920000	74371000	0	13778000	0
Q9JIF7	Coatomer subunit beta	Copb1		83084000	399780000	229200000	28160000	31726000	0
Q5XJY5	Coatomer subunit delta	Arcn1		133100000	197940000	124550000	0	48348000	0
O89079	Coatomer subunit epsilon	Cope		52410000	198650000	148860000	0	6249900	0
Q9QZE5	Coatomer subunit gamma-1	Copg1		129640000	392580000	211810000	18235000	21660000	6639600
Q9QXK3	Coatomer subunit gamma-2	Copg2		9262100	7629800	0	0	0	0
P61924	Coatomer subunit zeta-1	Copz1		72354000	57326000	83165000	0	23396000	0
Q9JHH9	Coatomer subunit zeta-2	Copz2		0	9534100	12094000	0	0	0
Q62507	Cochlin	Coch		0	0	0	0	39613000	0
P18760	Cofilin-1	Cfl1		2099500000	2051900000	1395900000	1279500000	2193600000	1344100000
P45591	Cofilin-2	Cfl2		0	27465000	23068000	0	0	0
Q9D024	Coiled-coil domain-containing protein 47	Ccdc47		0	12055000	0	0	0	0
Q9D1L0	Coiled-coil-helix-coiled-coil-helix domain-containing protein 2	Chchd2		0	44266000	35618000	0	10063000	0
P11087	Collagen alpha-1(I) chain	Col1a1		290290000	660980000	537570000	124430000	139580000	48982000
P02463	Collagen alpha-1(IV) chain;Arresten	Col4a1		0	0	0	0	0	5511900
Q04857	Collagen alpha-1(VI) chain	Col6a1		408420000	876770000	622350000	114540000	104720000	9153100
Q60847	Collagen alpha-1(XII) chain	Col12a1		0	313610000	208510000	0	0	0
O35206	Collagen alpha-1(XV) chain;Restin	Col15a1		12919000	10046000	0	0	0	0
Q01149	Collagen alpha-2(I) chain	Col1a2		21707000	205350000	0	19398000	85226000	11026000
P08122	Collagen alpha-2(IV) chain;Canstatin	Col4a2		150130000	145730000	230370000	34518000	54676000	31764000
Q3U962	Collagen alpha-2(V) chain	Col5a2		0	9564500	0	0	0	0
Q02788	Collagen alpha-2(VI) chain	Col6a2		150990000	557560000	304120000	0	71326000	0
A2AX52	Collagen alpha-4(VI) chain	Col6a4		0	20346000	0	0	0	0
P01027	Complement C3;Complement C3 beta chain;C3-beta-c;Complement C3 alpha chain;C3a anaphylatoxin;Acylation stimulating protein;Complement C3b alpha chain;Complement C3c alpha chain fragment 1;Complement C3dg fragment;Complement C3g fragment;Complement C3d fragment;Complement C3f fragment;Complement C3c alpha chain fragment 2	C3		0	15379000	0	59111000	72662000	32087000
O35658	Complement component 1 Q subcomponent-binding protein, mitochondrial	C1qbp		0	30034000	0	9336000	10233000	6824100
Q6A0A9;Q8C3F2	Constitutive coactivator of PPAR-gamma-like protein 1	FAM120A		0	84711000	0	0	0	0
P61202	COP9 signalosome complex subunit 2	Cops2		0	0	0	5963100	7744800	0
O88543	COP9 signalosome complex subunit 3	Cops3		27274000	0	32948000	0	0	0
O88544	COP9 signalosome complex subunit 4	Cops4		0	27348000	0	0	0	0
Q8VBV7	COP9 signalosome complex subunit 8	Cops8		0	18506000	0	0	0	0
Q8C166	Copine-1	Cpne1		0	0	0	0	10842000	0
Q8BT60;P59108;Q1RLL3;Q9Z140;Q8BLR2;Q0VE82;Q9DC53;Q8JZW4	Copine-3	Cpne3		50989000	62262000	46206000	9190500	24593000	8645100
O08997	Copper transport protein ATOX1	Atox1		155120000	192430000	190040000	107180000	255350000	164950000
Q9QZQ8;Q8CCK0	Core histone macro-H2A.1	H2afy		246330000	151550000	108790000	117150000	147010000	82226000
O89053	Coronin-1A	Coro1a		31599000	126560000	55281000	747240000	1540600000	492160000
Q9WUM3	Coronin-1B	Coro1b		43908000	129620000	37118000	17681000	95484000	27672000
Q9WUM4;Q920M5	Coronin-1C	Coro1c		122830000	145140000	126230000	24090000	36633000	32888000
Q8C0P5	Coronin-2A	Coro2a		0	15064000	0	0	0	0
Q9D2V7	Coronin-7	Coro7		0	0	0	0	15493000	15705000
P51661	Corticosteroid 11-beta-dehydrogenase isozyme 2	Hsd11b2		193190000	326870000	259440000	0	0	0
Q4KML4	Costars family protein ABRACL	Abracl		0	370800000	25355000	97846000	178910000	26132000
Q9CPZ8	COX assembly mitochondrial protein homolog	Cmc1		27833000	0	41195000	0	0	0
Q04447	Creatine kinase B-type	Ckb		362100000	502790000	365090000	70345000	161040000	90347000
P30275;Q6P8J7	Creatine kinase U-type, mitochondrial	Ckmt1		1442700000	1573400000	1340800000	0	0	0
O88712	C-terminal-binding protein 1	Ctbp1		0	0	26059000	9533100	22940000	0
P56546	C-terminal-binding protein 2	Ctbp2		0	29405000	15215000	0	0	0
Q9JLV5	Cullin-3	Cul3		0	0	0	0	2792400	0
Q6ZQ38	Cullin-associated NEDD8-dissociated protein 1	Cand1		85055000	96866000	74486000	32138000	59527000	32726000
Q8VCN5	Cystathionine gamma-lyase	Cth		255650000	146570000	128590000	0	0	0
Q62426	Cystatin-B	Cstb		147890000	181910000	126840000	43284000	116710000	35774000
P97315	Cysteine and glycine-rich protein 1	Csrp1		438260000	584940000	525370000	114240000	165340000	107060000
Q9Z1J3	Cysteine desulfurase, mitochondrial	Nfs1		0	0	18243000	0	0	0
Q8BGE6	Cysteine protease ATG4B	Atg4b		0	0	0	0	0	0
P63254	Cysteine-rich protein 1	Crip1		253870000	183960000	130140000	56879000	93389000	36660000
P56389	Cytidine deaminase	Cda		0	11794000	0	0	0	0
Q61462	Cytochrome b-245 light chain	Cyba		0	0	0	0	8454200	0
P56395	Cytochrome b5	Cyb5a		84769000	75173000	70748000	28036000	35010000	0
Q9CQX2	Cytochrome b5 type B	Cyb5b		130000000	171550000	169690000	0	0	0
Q9CZ13	Cytochrome b-c1 complex subunit 1, mitochondrial	Uqcrc1		598810000	866870000	424920000	34052000	31757000	30686000
Q9CPX8	Cytochrome b-c1 complex subunit 10	Uqcr11		34954000	37263000	18894000	0	0	0
Q9DB77	Cytochrome b-c1 complex subunit 2, mitochondrial	Uqcrc2		729130000	904850000	712290000	29135000	79976000	31066000
P99028	Cytochrome b-c1 complex subunit 6, mitochondrial	Uqcrh		70143000	103950000	72611000	7227200	14909000	11722000
Q9D855	Cytochrome b-c1 complex subunit 7	Uqcrb		337970000	309130000	234130000	0	0	0
Q9CQ69	Cytochrome b-c1 complex subunit 8	Uqcrq		0	147030000	107300000	0	0	0
Q8R1I1	Cytochrome b-c1 complex subunit 9	Uqcr10		341920000	412610000	234860000	0	31138000	0
Q9CR68	Cytochrome b-c1 complex subunit Rieske, mitochondrial;Cytochrome b-c1 complex subunit 11	Uqcrfs1		102490000	345620000	184470000	0	0	0
Q8BGD8	Cytochrome c oxidase assembly factor 6 homolog	Coa6		0	13007000	0	0	0	0
P56394	Cytochrome c oxidase copper chaperone	Cox17		15537000	0	11018000	0	0	0
P00405	Cytochrome c oxidase subunit 2	Mtco2		341520000	778200000	391370000	101220000	140830000	56753000
P19783	Cytochrome c oxidase subunit 4 isoform 1, mitochondrial	Cox4i1		639770000	1548600000	825160000	70379000	139140000	32237000
P12787	Cytochrome c oxidase subunit 5A, mitochondrial	Cox5a		433090000	821040000	451740000	0	89971000	44698000
P19536	Cytochrome c oxidase subunit 5B, mitochondrial	Cox5b		948890000	439970000	563670000	35760000	66857000	17353000
P43024	Cytochrome c oxidase subunit 6A1, mitochondrial	Cox6a1		53700000	0	0	0	0	0
P56391	Cytochrome c oxidase subunit 6B1	Cox6b1		417340000	619070000	383470000	0	77457000	30239000
Q9CPQ1	Cytochrome c oxidase subunit 6C	Cox6c		100180000	979710000	430100000	29131000	47808000	16754000
P56392	Cytochrome c oxidase subunit 7A1, mitochondrial	Cox7a1		0	50614000	0	0	0	0
P48771	Cytochrome c oxidase subunit 7A2, mitochondrial	Cox7a2		311390000	587090000	106320000	48012000	62973000	40217000
Q62425	Cytochrome c oxidase subunit NDUFA4	Ndufa4		298760000	355740000	258690000	62846000	97338000	52532000
P62897	Cytochrome c, somatic	Cycs		539210000	594000000	152570000	0	98313000	27222000
Q9D0M3	Cytochrome c1, heme protein, mitochondrial	Cyc1		700200000	680670000	474350000	19934000	25506000	15935000
Q9D816;Q91W64	Cytochrome P450 2C55	Cyp2c55		531840000	286420000	104270000	0	0	0
Q9DBX6	Cytochrome P450 2S1	Cyp2s1		32882000	13455000	14773000	0	0	0
Q64464	Cytochrome P450 3A13	Cyp3a13		0	15123000	0	0	0	0
P28271;Q811J3	Cytoplasmic aconitate hydratase	Aco1		127020000	168310000	25560000	7562600	25828000	0
Q9JHU4	Cytoplasmic dynein 1 heavy chain 1	Dync1h1		261570000	350220000	336510000	0	74356000	33690000
Q8R1Q8	Cytoplasmic dynein 1 light intermediate chain 1	Dync1li1		0	31956000	0	0	0	0
Q6PDL0	Cytoplasmic dynein 1 light intermediate chain 2	Dync1li2		0	19208000	14331000	0	0	0
Q7TMB8;Q5SQX6	Cytoplasmic FMR1-interacting protein 1;Cytoplasmic FMR1-interacting protein 2	Cyfip1;Cyfip2		12996000	36826000	25955000	0	0	8487300
Q8BMK4	Cytoskeleton-associated protein 4	Ckap4		9676000	136200000	145040000	8363800	13933000	0
Q9CPY7	Cytosol aminopeptidase	Lap3		64745000	113360000	18614000	17262000	38846000	0
Q8R0Y6	Cytosolic 10-formyltetrahydrofolate dehydrogenase	Aldh1l1		0	9620300	0	0	0	0
Q9D020	Cytosolic 5-nucleotidase 3A	Nt5c3a		22424000	16025000	18394000	0	0	0
Q91V12	Cytosolic acyl coenzyme A thioester hydrolase	Acot7		29727000	83388000	55588000	0	0	0
Q9D1A2	Cytosolic non-specific dipeptidase	Cndp2		128210000	105230000	84669000	59776000	110830000	60038000
Q61753	D-3-phosphoglycerate dehydrogenase	Phgdh		0	49418000	61869000	43502000	60710000	33800000
Q9JII5	DAZ-associated protein 1	Dazap1		18045000	19936000	0	8759200	15864000	6257300
Q80XN0	D-beta-hydroxybutyrate dehydrogenase, mitochondrial	Bdh1		296160000	304180000	191760000	0	0	0
O35215	D-dopachrome decarboxylase	Ddt		45268000	57615000	40209000	17382000	0	0
P28654	Decorin	Dcn		94924000	122590000	101650000	36846000	41684000	0
Q8C3J5	Dedicator of cytokinesis protein 2	Dock2		0	0	0	12157000	15185000	8391300
P59764	Dedicator of cytokinesis protein 4	Dock4		16603000	0	0	0	0	0
Q99L04	Dehydrogenase/reductase SDR family member 1	Dhrs1		0	0	0	0	5964300	0
Q3U0B3	Dehydrogenase/reductase SDR family member 11	Dhrs11		0	21687000	0	0	0	0
Q99LB2	Dehydrogenase/reductase SDR family member 4	Dhrs4		0	17080000	0	0	0	0
Q99J47	Dehydrogenase/reductase SDR family member 7B	Dhrs7b		0	35141000	0	0	0	0
Q60997	Deleted in malignant brain tumors 1 protein	Dmbt1		176630000	63348000	80919000	0	0	0
O35459	Delta(3,5)-Delta(2,4)-dienoyl-CoA isomerase, mitochondrial	Ech1		37496000	24731000	0	0	21087000	0
Q8CHT0	Delta-1-pyrroline-5-carboxylate dehydrogenase, mitochondrial	Aldh4a1		0	7811900	0	0	0	0
Q9Z110	Delta-1-pyrroline-5-carboxylate synthase;Glutamate 5-kinase;Gamma-glutamyl phosphate reductase	Aldh18a1		0	0	52514000	9937000	20224000	9688300
P10518	Delta-aminolevulinic acid dehydratase	Alad		33932000	0	26170000	30863000	34745000	26247000
Q60710	Deoxynucleoside triphosphate triphosphohydrolase SAMHD1	Samhd1		0	39843000	0	115730000	220020000	84671000
Q91YP3	Deoxyribose-phosphate aldolase	Dera		0	0	0	0	10492000	0
Q9QZZ6	Dermatopontin	Dpt		0	0	7261700	0	0	0
P31001;P46660;P08551;P08553;P19246	Desmin	Des		718200000	1036500000	1063700000	158130000	292540000	209310000
P55292	Desmocollin-2	Dsc2		0	31949000	0	0	0	0
O55111	Desmoglein-2	Dsg2		0	0	33964000	0	0	0
E9Q557	Desmoplakin	Dsp		211060000	230660000	181810000	0	0	0
Q9R0P5	Destrin	Dstn		2023400000	2107500000	2015300000	136630000	193260000	138170000
P32233	Developmentally-regulated GTP-binding protein 1	Drg1		15842000	15798000	0	0	0	0
Q9QXB9	Developmentally-regulated GTP-binding protein 2	Drg2		0	9580300	0	0	0	0
O08749	Dihydrolipoyl dehydrogenase, mitochondrial	Dld		308130000	474960000	290860000	35376000	58983000	34836000
Q8BMF4	Dihydrolipoyllysine-residue acetyltransferase component of pyruvate dehydrogenase complex, mitochondrial	Dlat		61897000	183660000	114770000	15557000	12726000	4266800
Q9D2G2	Dihydrolipoyllysine-residue succinyltransferase component of 2-oxoglutarate dehydrogenase complex, mitochondrial	Dlst		76328000	172480000	140220000	14686000	78028000	0
Q8BVI4	Dihydropteridine reductase	Qdpr		38180000	93716000	19607000	8333000	13726000	0
O08553	Dihydropyrimidinase-related protein 2	Dpysl2		378790000	613860000	407090000	143160000	178850000	121730000
Q62188	Dihydropyrimidinase-related protein 3	Dpysl3		0	24567000	0	13054000	19719000	7834300
P97872	Dimethylaniline monooxygenase [N-oxide-forming] 5	Fmo5		21624000	0	0	0	0	0
P31428	Dipeptidase 1	Dpep1		0	17397000	0	0	0	0
P97821	Dipeptidyl peptidase 1;Dipeptidyl peptidase 1 exclusion domain chain;Dipeptidyl peptidase 1 heavy chain;Dipeptidyl peptidase 1 light chain	Ctsc		0	36921000	25010000	20810000	58533000	30888000
Q99KK7	Dipeptidyl peptidase 3	Dpp3		47363000	65421000	16409000	0	28691000	6591000
Q3U1J4	DNA damage-binding protein 1	Ddb1		0	23296000	11467000	14014000	18524000	0
P37913	DNA ligase 1	Lig1		0	0	0	0	0	4741400
Q6ZQJ5	DNA replication ATP-dependent helicase/nuclease DNA2;DNA replication nuclease DNA2;DNA replication ATP-dependent helicase DNA2	Dna2		0	0	111840000	0	0	0
P97310	DNA replication licensing factor MCM2	Mcm2		0	0	0	0	40786000	23772000
P25206	DNA replication licensing factor MCM3	Mcm3		0	0	0	31933000	0	32397000
P49717	DNA replication licensing factor MCM4	Mcm4		0	0	0	0	32479000	0
P49718	DNA replication licensing factor MCM5	Mcm5		0	34288000	0	23687000	37172000	25150000
P97311	DNA replication licensing factor MCM6	Mcm6		0	0	0	7948100	0	7175200
Q61881	DNA replication licensing factor MCM7	Mcm7		0	23285000	0	16329000	25769000	15949000
Q04750	DNA topoisomerase 1	Top1		0	0	16143000	0	0	0
Q64511	DNA topoisomerase 2-beta	Top2b		0	30623000	0	20498000	36883000	15180000
P28352	DNA-(apurinic or apyrimidinic site) lyase;DNA-(apurinic or apyrimidinic site) lyase, mitochondrial	Apex1		5755600	0	9356900	0	30118000	6967300
P63037	DnaJ homolog subfamily A member 1	Dnaja1		44965000	46373000	42951000	15313000	0	0
Q99M87	DnaJ homolog subfamily A member 3, mitochondrial	Dnaja3		0	0	8977700	0	0	0
Q99KV1	DnaJ homolog subfamily B member 11	Dnajb11		0	0	0	5574200	4607700	5597800
Q91YW3	DnaJ homolog subfamily C member 3	Dnajc3		0	13732000	0	0	0	0
Q9QYI3	DnaJ homolog subfamily C member 7	Dnajc7		0	70646000	69525000	0	47017000	25990000
Q6NZB0	DnaJ homolog subfamily C member 8	Dnajc8		0	0	0	18226000	36401000	15923000
Q91WN1	DnaJ homolog subfamily C member 9	Dnajc9		0	0	0	0	18033000	0
Q9D1Q4	Dolichol-phosphate mannosyltransferase subunit 3	Dpm3		0	10600000	10547000	0	0	0
O54734	Dolichyl-diphosphooligosaccharide--protein glycosyltransferase 48 kDa subunit	Ddost		77918000	176450000	43596000	0	0	0
Q91YQ5	Dolichyl-diphosphooligosaccharide--protein glycosyltransferase subunit 1	Rpn1		475710000	620840000	582840000	94245000	156260000	99807000
Q9DBG6	Dolichyl-diphosphooligosaccharide--protein glycosyltransferase subunit 2	Rpn2		279780000	484480000	327550000	83483000	104530000	59470000
P61804	Dolichyl-diphosphooligosaccharide--protein glycosyltransferase subunit DAD1	Dad1		14810000	17832000	0	0	0	0
P46978	Dolichyl-diphosphooligosaccharide--protein glycosyltransferase subunit STT3A	Stt3a		0	12777000	0	0	0	0
Q3TDQ1	Dolichyl-diphosphooligosaccharide--protein glycosyltransferase subunit STT3B	Stt3b		0	20190000	23215000	0	0	0
Q9DB25	Dolichyl-phosphate beta-glucosyltransferase	Alg5		0	9831700	0	0	0	0
Q62418	Drebrin-like protein	Dbnl		26713000	41280000	21832000	18892000	48169000	27410000
P31938	Dual specificity mitogen-activated protein kinase kinase 1	Map2k1		73954000	71555000	34892000	0	21986000	11169000
Q9D7X3	Dual specificity protein phosphatase 3	Dusp3		0	24866000	19044000	9890400	0	0
O08788	Dynactin subunit 1	Dctn1		0	30047000	0	0	0	0
Q99KJ8	Dynactin subunit 2	Dctn2		39339000	57226000	45656000	0	26900000	0
Q9Z0Y1	Dynactin subunit 3	Dctn3		0	19374000	0	0	0	0
Q9QZB9	Dynactin subunit 5	Dctn5		0	0	4960900	0	0	0
Q8K1M6	Dynamin-1-like protein	Dnm1l		12397000	30858000	30124000	0	9962600	0
P39054;P39053	Dynamin-2	Dnm2		0	53425000	29527000	0	0	0
P58281	Dynamin-like 120 kDa protein, mitochondrial;Dynamin-like 120 kDa protein, form S1	Opa1		404780000	18170000	0	0	0	0
P63168;Q9D0M5	Dynein light chain 1, cytoplasmic	Dynll1		110680000	151900000	151780000	26285000	29722000	0
P62627	Dynein light chain roadblock-type 1	Dynlrb1		41042000	59129000	58045000	24095000	38467000	23979000
P51807	Dynein light chain Tctex-type 1	Dynlt1		0	6894600	0	0	0	0
Q9ERU9	E3 SUMO-protein ligase RanBP2	Ranbp2		0	11604000	0	0	0	0
Q61510	E3 ubiquitin/ISG15 ligase TRIM25	Trim25		0	0	9968500	0	0	0
E9Q555	E3 ubiquitin-protein ligase RNF213	Rnf213		0	0	0	0	4297100	0
Q8CCJ3	E3 UFM1-protein ligase 1	Ufl1		0	0	0	0	0	0
Q3UMY5	Echinoderm microtubule-associated protein-like 4	Eml4		0	9806900	16981000	0	0	0
Q9WUZ9	Ectonucleoside triphosphate diphosphohydrolase 5	Entpd5		100010000	89552000	0	0	0	0
Q9D8Y0;Q9D4J1	EF-hand domain-containing protein D2	Efhd2		51828000	51085000	25970000	8086000	94720000	12631000
Q9WVK4	EH domain-containing protein 1	Ehd1		0	0	0	32237000	49309000	17538000
Q8BH64	EH domain-containing protein 2	Ehd2		0	74766000	19014000	0	0	0
Q9EQP2	EH domain-containing protein 4	Ehd4		0	0	24093000	6107700	12886000	4099600
P54320	Elastin	Eln		0	0	0	31419000	37027000	28765000
P70372	ELAV-like protein 1	Elavl1		105480000	83552000	65430000	27220000	45834000	22416000
Q99LC5	Electron transfer flavoprotein subunit alpha, mitochondrial	Etfa		593800000	566300000	350160000	57361000	71093000	57089000
Q9DCW4	Electron transfer flavoprotein subunit beta	Etfb		447220000	528210000	385620000	70135000	125750000	38882000
Q921G7	Electron transfer flavoprotein-ubiquinone oxidoreductase, mitochondrial	Etfdh		110090000	60269000	57848000	0	0	0
P10126;P62631	Elongation factor 1-alpha 1	Eef1a1		4381200000	4552700000	3779500000	1827500000	2825300000	2364200000
O70251	Elongation factor 1-beta	Eef1b		60227000	59737000	60347000	26527000	52772000	0
P57776	Elongation factor 1-delta	Eef1d		372910000	453830000	361700000	154320000	242700000	160290000
Q9D8N0	Elongation factor 1-gamma	Eef1g		674980000	621340000	615610000	195520000	314200000	211690000
P58252	Elongation factor 2	Eef2		2841700000	2622700000	2098300000	869970000	1203600000	809270000
Q8BFR5	Elongation factor Tu, mitochondrial	Tufm		268700000	878010000	321950000	11719000	71377000	9633400
Q8C522	Endonuclease domain-containing 1 protein	Endod1		0	25286000	0	0	0	0
Q9EQH2	Endoplasmic reticulum aminopeptidase 1	Erap1		22548000	40970000	14787000	0	24127000	13736000
Q3UVK0	Endoplasmic reticulum metallopeptidase 1	Ermp1		21261000	19377000	9268500	0	0	0
P57759	Endoplasmic reticulum resident protein 29	Erp29		0	60494000	44556000	25298000	49946000	28329000
Q9D1Q6	Endoplasmic reticulum resident protein 44	Erp44		74953000	118590000	66404000	19555000	55594000	0
Q9DC16	Endoplasmic reticulum-Golgi intermediate compartment protein 1	Ergic1		0	31883000	0	0	0	0
P08113	Endoplasmin	Hsp90b1		1094900000	1919000000	1423400000	603360000	867620000	490580000
Q9JMG1	Endothelial differentiation-related factor 1	Edf1		0	19592000	0	15262000	0	0
Q8BPU7	Engulfment and cell motility protein 1	Elmo1		0	0	0	0	12874000	9454900
P84089	Enhancer of rudimentary homolog	Erh		81994000	193700000	230490000	68159000	99675000	70551000
P42125	Enoyl-CoA delta isomerase 1, mitochondrial	Eci1		181060000	253190000	163960000	20743000	32068000	25789000
Q9WUR2;Q78JN3	Enoyl-CoA delta isomerase 2, mitochondrial	Eci2;Eci3		20923000	15923000	12528000	0	0	0
Q8BH95	Enoyl-CoA hydratase, mitochondrial	Echs1		455330000	322150000	357770000	0	10464000	7805100
P97426	Eosinophil cationic protein 1	Ear1		0	0	0	15814000	19928000	14432000
P97425	Eosinophil cationic protein 2	Ear2		0	0	0	15471000	21436000	0
P49290	Eosinophil peroxidase;Eosinophil peroxidase light chain;Eosinophil peroxidase heavy chain	Epx		0	0	17399000	0	53999000	20992000
P52795	Ephrin-B1	Efnb1		13928000	0	0	0	0	0
Q99K30	Epidermal growth factor receptor kinase substrate 8-like protein 2	Eps8l2		0	40309000	0	0	0	0
Q91WL0	Epidermal growth factor receptor kinase substrate 8-like protein 3	Eps8l3		52939000	36580000	0	0	0	0
Q9Z0J0	Epididymal secretory protein E1	Npc2		48850000	25322000	45054000	22833000	22366000	22347000
Q8R0W0	Epiplakin	Eppk1		75327000	240540000	241200000	0	0	0
Q99JW5	Epithelial cell adhesion molecule	Epcam		372760000	496850000	367400000	0	0	0
Q9D379	Epoxide hydrolase 1	Ephx1		0	0	0	0	0	8807900
Q9EP72	ER membrane protein complex subunit 7	Emc7		0	13049000	0	0	0	0
Q8BFZ9	Erlin-2	Erlin2		115030000	67545000	54070000	0	0	0
Q8R180	ERO1-like protein alpha	Ero1l		19743000	0	0	0	0	0
P54116	Erythrocyte band 7 integral membrane protein	Stom		0	0	0	5812000	0	0
P49222;Q8R534;P35969	Erythrocyte membrane protein band 4.2;Disintegrin and metalloproteinase domain-containing protein 1b;Vascular endothelial growth factor receptor 1	Epb42;Adam1b;Flt1		0	0	0	0	5025400	0
Q9D172	ES1 protein homolog, mitochondrial	D10Jhu81e		0	47345000	0	0	0	0
Q91V76	Ester hydrolase C11orf54 homolog			214500000	21948000	0	12140000	21705000	8193700
Q9EQ06	Estradiol 17-beta-dehydrogenase 11	Hsd17b11		88478000	80664000	36940000	0	19509000	11430000
P51658	Estradiol 17-beta-dehydrogenase 2	Hsd17b2		41958000	35766000	0	0	0	0
P50171	Estradiol 17-beta-dehydrogenase 8	Hsd17b8		0	9589400	7025600	0	0	0
P60843	Eukaryotic initiation factor 4A-I	Eif4a1		540040000	927740000	638300000	227380000	343900000	225140000
P10630	Eukaryotic initiation factor 4A-II;Eukaryotic initiation factor 4A-II, N-terminally processed	Eif4a2		46044000	64921000	68575000	0	0	0
Q91VC3	Eukaryotic initiation factor 4A-III;Eukaryotic initiation factor 4A-III, N-terminally processed	Eif4a3		0	27584000	19536000	12780000	25207000	0
Q8R050	Eukaryotic peptide chain release factor GTP-binding subunit ERF3A	Gspt1		0	7002300	0	0	0	0
Q8BWY3	Eukaryotic peptide chain release factor subunit 1	Etf1		21987000	35403000	0	19178000	17714000	0
Q8BMJ3;Q60872	Eukaryotic translation initiation factor 1A, X-chromosomal;Eukaryotic translation initiation factor 1A	Eif1ax;Eif1a		0	17510000	0	18037000	0	0
Q9CXU9;P48024	Eukaryotic translation initiation factor 1b;Eukaryotic translation initiation factor 1	Eif1b;Eif1		0	33536000	0	0	0	0
Q6ZWX6	Eukaryotic translation initiation factor 2 subunit 1	Eif2s1		58044000	83180000	66142000	20808000	30959000	26573000
Q99L45	Eukaryotic translation initiation factor 2 subunit 2	Eif2s2		20286000	24337000	0	0	0	0
Q9Z0N1;Q9Z0N2	Eukaryotic translation initiation factor 2 subunit 3, X-linked;Eukaryotic translation initiation factor 2 subunit 3, Y-linked	Eif2s3x;Eif2s3y		187920000	237690000	169540000	67847000	79965000	46835000
Q8BJW6	Eukaryotic translation initiation factor 2A;Eukaryotic translation initiation factor 2A, N-terminally processed	Eif2a		0	0	30996000	0	0	0
P23116	Eukaryotic translation initiation factor 3 subunit A	Eif3a		46827000	83115000	20416000	36546000	42979000	23307000
Q8JZQ9	Eukaryotic translation initiation factor 3 subunit B	Eif3b		0	24723000	24013000	12651000	17266000	12527000
Q8R1B4	Eukaryotic translation initiation factor 3 subunit C	Eif3c		17698000	76270000	24858000	23563000	48016000	25370000
P60229	Eukaryotic translation initiation factor 3 subunit E	Eif3e		0	49178000	0	19639000	0	18997000
Q9DCH4	Eukaryotic translation initiation factor 3 subunit F	Eif3f		0	48340000	33063000	21559000	23990000	16933000
Q9Z1D1	Eukaryotic translation initiation factor 3 subunit G	Eif3g		0	0	0	0	7130500	0
Q91WK2	Eukaryotic translation initiation factor 3 subunit H	Eif3h		0	32537000	0	0	0	0
Q9QZD9	Eukaryotic translation initiation factor 3 subunit I	Eif3i		0	51919000	0	0	0	0
Q3UGC7;Q66JS6	Eukaryotic translation initiation factor 3 subunit J-A;Eukaryotic translation initiation factor 3 subunit J-B	Eif3j1;Eif3j2		0	23752000	32826000	0	17140000	16396000
Q9DBZ5	Eukaryotic translation initiation factor 3 subunit K	Eif3k		34798000	31355000	33192000	0	19811000	24988000
Q8QZY1	Eukaryotic translation initiation factor 3 subunit L	Eif3l		44260000	35283000	21582000	12463000	19531000	13822000
Q99JX4	Eukaryotic translation initiation factor 3 subunit M	Eif3m		0	11487000	8828700	4241100	9576600	0
Q6NZJ6;Q80XI3	Eukaryotic translation initiation factor 4 gamma 1	Eif4g1		0	48846000	0	0	0	0
Q8BGD9	Eukaryotic translation initiation factor 4B	Eif4b		35011000	75863000	102710000	19870000	42396000	18493000
P63073	Eukaryotic translation initiation factor 4E	Eif4e		27792000	29788000	30009000	0	22561000	0
Q9WUK2	Eukaryotic translation initiation factor 4H	Eif4h		18309000	51212000	54457000	0	19930000	0
P59325	Eukaryotic translation initiation factor 5	Eif5		33310000	0	0	0	0	0
P63242;Q8BGY2	Eukaryotic translation initiation factor 5A-1;Eukaryotic translation initiation factor 5A-2	Eif5a;Eif5a2		287110000	421850000	269760000	87318000	116630000	143010000
O55135	Eukaryotic translation initiation factor 6	Eif6		71998000	84828000	60965000	0	24050000	12830000
Q6P5F9	Exportin-1	Xpo1		0	39010000	24805000	0	12047000	14844000
Q9ERK4	Exportin-2	Cse1l		16244000	12554000	10569000	0	7412600	11944000
Q9EPK7	Exportin-7	Xpo7		0	0	12775000	0	0	0
Q3U7R1	Extended synaptotagmin-1	Esyt1		22625000	27390000	33740000	21166000	41487000	32930000
P26040	Ezrin	Ezr		101110000	113850000	71189000	17190000	69138000	24961000
Q920B9	FACT complex subunit SPT16	Supt16h		15890000	31491000	0	22462000	36785000	20114000
Q08943	FACT complex subunit SSRP1	Ssrp1		27754000	20272000	26566000	17206000	25791000	22708000
P47753	F-actin-capping protein subunit alpha-1	Capza1		72702000	104480000	90182000	57229000	98372000	56154000
P47754	F-actin-capping protein subunit alpha-2	Capza2		181860000	266330000	163520000	141040000	225720000	125060000
P47757	F-actin-capping protein subunit beta	Capzb		0	292180000	218400000	85971000	156600000	96920000
Q91WJ8	Far upstream element-binding protein 1	Fubp1		0	30062000	0	33922000	63480000	25858000
Q3U0V1	Far upstream element-binding protein 2	Khsrp		98718000	126950000	88197000	65140000	146410000	84611000
Q920E5	Farnesyl pyrophosphate synthase	Fdps		106050000	105800000	102370000	0	0	0
Q3TDN2	FAS-associated factor 2	Faf2		0	16451000	0	0	0	0
Q61553	Fascin	Fscn1		0	0	0	0	19429000	0
P19096	Fatty acid synthase;[Acyl-carrier-protein] S-acetyltransferase;[Acyl-carrier-protein] S-malonyltransferase;3-oxoacyl-[acyl-carrier-protein] synthase;3-oxoacyl-[acyl-carrier-protein] reductase;3-hydroxyacyl-[acyl-carrier-protein] dehydratase;Enoyl-[acyl-carrier-protein] reductase;Oleoyl-[acyl-carrier-protein] hydrolase	Fasn		297410000	449180000	295310000	15555000	9492000	10560000
P04117	Fatty acid-binding protein, adipocyte	Fabp4		62072000	70238000	63958000	0	0	0
Q05816	Fatty acid-binding protein, epidermal	Fabp5		0	21385000	27154000	32966000	33063000	25064000
P55050	Fatty acid-binding protein, intestinal	Fabp2		365400000	349520000	198150000	0	0	0
P47740	Fatty aldehyde dehydrogenase	Aldh3a2		54016000	65962000	0	0	0	0
Q8K1B8	Fermitin family homolog 3	Fermt3		0	0	0	102880000	142150000	96146000
P09528	Ferritin heavy chain;Ferritin heavy chain, N-terminally processed	Fth1		122880000	33655000	0	114000000	182960000	107940000
P29391;P49945	Ferritin light chain 1;Ferritin light chain 2	Ftl1;Ftl2		108320000	89794000	0	492880000	758790000	453950000
P22315	Ferrochelatase, mitochondrial	Fech		0	8952500	0	0	0	0
Q61554;Q61555	Fibrillin-1	Fbn1		144360000	255690000	54062000	6794800	0	0
E9PV24	Fibrinogen alpha chain;Fibrinopeptide A;Fibrinogen alpha chain	Fga		24023000	0	0	51740000	70781000	31752000
Q8K0E8	Fibrinogen beta chain;Fibrinopeptide B;Fibrinogen beta chain	Fgb		0	0	0	59268000	97109000	56285000
Q8VCM7	Fibrinogen gamma chain	Fgg		11987000	0	0	51420000	94693000	24006000
P11276	Fibronectin;Anastellin	Fn1		0	60701000	54750000	11235000	21278000	24693000
Q9WVH9	Fibulin-5	Fbln5		8183800	0	0	0	3789200	0
Q8BTM8	Filamin-A	Flna		3091300000	4038000000	3810800000	923760000	1463100000	874470000
Q80X90	Filamin-B	Flnb		1710800000	1539100000	1215400000	0	0	0
Q8VHX6	Filamin-C	Flnc		0	0	33162000	0	0	0
P39749	Flap endonuclease 1	Fen1		0	0	0	18325000	28633000	19940000
Q923D2	Flavin reductase (NADPH)	Blvrb		0	29310000	0	314780000	450960000	305050000
Q9JL26	Formin-like protein 1	Fmnl1		0	0	0	9959900	0	0
P97447	Four and a half LIM domains protein 1	Fhl1		306730000	67957000	304070000	12440000	29633000	14789000
P70695	Fructose-1,6-bisphosphatase isozyme 2	Fbp2		183160000	239590000	131830000	0	0	0
P05064	Fructose-bisphosphate aldolase A	Aldoa		951710000	2239200000	1481800000	309980000	548080000	255130000
Q91Y97	Fructose-bisphosphate aldolase B	Aldob		298180000	343340000	257570000	0	0	0
P97807	Fumarate hydratase, mitochondrial	Fh		225500000	192480000	115220000	14019000	41356000	19388000
Q9R0N0	Galactokinase	Galk1		0	29353000	0	0	0	0
Q9JL27;P97353	Galactoside 2-alpha-L-fucosyltransferase 2	Fut2		0	37369000	0	0	0	0
P16045	Galectin-1	Lgals1		685030000	1065700000	957860000	560700000	717710000	342400000
Q9CQW5	Galectin-2	Lgals2		0	8687100	0	0	0	0
P16110	Galectin-3	Lgals3		3378700000	4234300000	2769200000	93580000	171390000	104550000
Q07797	Galectin-3-binding protein	Lgals3bp		0	15558000	0	0	0	0
Q8K419;O54891	Galectin-4	Lgals4		5113300000	5099200000	3661100000	0	0	0
O08573	Galectin-9	Lgals9		0	0	6756400	7240100	9737300	4491900
Q9Z0L8	Gamma-glutamyl hydrolase	Ggh		0	0	34931000	0	0	0
Q9ESY9	Gamma-interferon-inducible lysosomal thiol reductase	Ifi30		18068000	21962000	17467000	0	0	0
Q8BHN1	Gamma-taxilin	Txlng		0	0	0	0	12006000	0
Q60648	Ganglioside GM2 activator	Gm2a		0	0	0	15175000	31336000	16178000
Q2KHK6;Q8CB12;Q3TR54	Gasdermin-C2;Gasdermin-C3	Gsdmc2;Gsdmc3		19070000	84655000	114830000	0	0	0
Q9D8T2	Gasdermin-D	Gsdmdc1		15694000	0	0	0	0	0
P51162	Gastrotropin	Fabp6		10852000	0	0	0	0	0
P23591	GDP-L-fucose synthase	Tsta3		68333000	58547000	0	0	0	0
Q8K0C9	GDP-mannose 4,6 dehydratase	Gmds		1026400000	1097300000	770650000	0	0	0
P13020	Gelsolin	Gsn		191380000	252940000	265080000	123210000	234910000	83086000
Q9Z1Z0	General vesicular transport factor p115	Uso1		36964000	0	26847000	0	0	0
Q8BUV3	Gephyrin;Molybdopterin adenylyltransferase;Molybdopterin molybdenumtransferase	Gphn		0	11691000	11576000	0	0	0
Q9CQI3	Glia maturation factor beta	Gmfb		11305000	13123000	11106000	6870800	12845000	4884000
Q9ERL7	Glia maturation factor gamma	Gmfg		0	0	0	29027000	71342000	26226000
P55095	Glucagon;Glicentin;Glicentin-related polypeptide;Oxyntomodulin;Glucagon;Glucagon-like peptide 1;Glucagon-like peptide 1(7-37);Glucagon-like peptide 1(7-36);Glucagon-like peptide 2	Gcg		0	43274000	21378000	0	0	0
Q9JK38	Glucosamine 6-phosphate N-acetyltransferase	Gnpnat1		49974000	21432000	0	0	0	0
Q00612;P97324	Glucose-6-phosphate 1-dehydrogenase X	G6pdx		25486000	119120000	23226000	27018000	75976000	0
P06745	Glucose-6-phosphate isomerase	Gpi		411260000	728650000	269780000	55507000	152120000	20255000
O08795	Glucosidase 2 subunit beta	Prkcsh		0	131930000	0	17738000	0	0
P26443	Glutamate dehydrogenase 1, mitochondrial	Glud1		286740000	742380000	230570000	58689000	118930000	52833000
O09172	Glutamate--cysteine ligase regulatory subunit	Gclm		31941000	22241000	20432000	0	17049000	0
D3Z7P3	Glutaminase kidney isoform, mitochondrial	Gls		0	27450000	0	10907000	0	0
P47856;Q9Z2Z9	Glutamine--fructose-6-phosphate aminotransferase [isomerizing] 1	Gfpt1		712630000	1787800000	1136000000	0	0	0
Q9QUH0	Glutaredoxin-1	Glrx		274040000	175460000	172170000	28545000	39974000	26459000
Q80Y14	Glutaredoxin-related protein 5, mitochondrial	Glrx5		26419000	20750000	0	13447000	19877000	13321000
P11352	Glutathione peroxidase 1	Gpx1		20779000	44638000	35278000	116270000	256440000	111920000
Q9JHC0	Glutathione peroxidase 2	Gpx2		32308000	161750000	127990000	0	0	0
P46412	Glutathione peroxidase 3	Gpx3		0	14453000	20272000	0	0	0
P47791	Glutathione reductase, mitochondrial	Gsr		116520000	168530000	130390000	37201000	57977000	30673000
P10648;P13745	Glutathione S-transferase A2;Glutathione S-transferase A1;Glutathione S-transferase A1, N-terminally processed	Gsta2;Gsta1		88274000	22215000	15980000	0	0	0
P30115	Glutathione S-transferase A3	Gsta3		0	63860000	115930000	0	0	0
P24472	Glutathione S-transferase A4	Gsta4		251220000	150040000	112930000	0	0	0
Q9DCM2	Glutathione S-transferase kappa 1	Gstk1		0	25512000	29053000	0	0	0
P10649	Glutathione S-transferase Mu 1	Gstm1		641940000	1572700000	899260000	27996000	105730000	25194000
P15626;Q80W21;Q8R5I6	Glutathione S-transferase Mu 2	Gstm2		124890000	309980000	119330000	0	12473000	0
P19639;O35660	Glutathione S-transferase Mu 3	Gstm3		0	27917000	0	0	0	0
P48774	Glutathione S-transferase Mu 5	Gstm5		6221600	0	5548700	0	0	0
O09131;Q8K2Q2	Glutathione S-transferase omega-1	Gsto1		784830000	618690000	452260000	11309000	20583000	10859000
P19157;P46425	Glutathione S-transferase P 1	Gstp1		486020000	952540000	515410000	92678000	120190000	60531000
Q64471	Glutathione S-transferase theta-1	Gstt1		0	0	0	2574900	13257000	0
Q61133	Glutathione S-transferase theta-2	Gstt2		28399000	57093000	20956000	0	0	0
P51855	Glutathione synthetase	Gss		182970000	171730000	119070000	0	0	0
P16858;Q64467	Glyceraldehyde-3-phosphate dehydrogenase	Gapdh		2742700000	5066600000	3137400000	1150000000	1850100000	1030100000
Q3ULJ0;P13707	Glycerol-3-phosphate dehydrogenase 1-like protein	Gpd1l		46120000	72083000	20583000	0	43215000	15883000
Q64521	Glycerol-3-phosphate dehydrogenase, mitochondrial	Gpd2		45956000	33381000	26793000	0	12288000	0
Q9CRY7	Glycerophosphodiester phosphodiesterase domain-containing protein 1	Gdpd1		35438000	0	0	0	0	0
Q9CZD3	Glycine--tRNA ligase	Gars		73987000	66666000	111920000	0	26854000	0
Q8CI94;Q9WUB3	Glycogen phosphorylase, brain form	Pygb		208930000	283860000	178130000	13549000	43936000	7154400
Q9ET01	Glycogen phosphorylase, liver form	Pygl		0	0	0	0	0	3563500
Q9JL62	Glycolipid transfer protein	Gltp		15346000	37797000	33855000	13546000	36589000	26546000
O70310	Glycylpeptide N-tetradecanoyltransferase 1	Nmt1		0	0	0	10610000	12018000	0
Q9CPV4	Glyoxalase domain-containing protein 4	Glod4		0	138780000	39126000	18739000	39550000	31429000
Q91Z53	Glyoxylate reductase/hydroxypyruvate reductase	Grhpr		0	29431000	0	0	0	0
Q61543	Golgi apparatus protein 1	Glg1		22314000	21495000	14836000	0	0	6381000
Q91XA2	Golgi membrane protein 1	Golm1		306000000	280780000	140600000	0	0	0
Q9CRA5	Golgi phosphoprotein 3	Golph3		0	17256000	0	0	0	0
Q8R088	Golgi phosphoprotein 3-like	Golph3l		23859000	0	19432000	0	0	0
Q99JX3	Golgi reassembly-stacking protein 2	Gorasp2		41272000	0	0	0	0	0
Q8BMP6	Golgi resident protein GCP60	Acbd3		0	17732000	0	0	0	0
O88630	Golgi SNAP receptor complex member 1	Gosr1		0	15363000	16974000	0	0	0
Q9CYL5	Golgi-associated plant pathogenesis-related protein 1	Glipr2		5212300	0	7380600	0	0	0
P55937	Golgin subfamily A member 3	Golga3		0	0	0	0	131400000	0
P28798	Granulins;Acrogranin;Granulin-1;Granulin-2;Granulin-3;Granulin-4;Granulin-5;Granulin-6;Granulin-7	Grn		41131000	18294000	35126000	38908000	128280000	26725000
Q8CHG3	GRIP and coiled-coil domain-containing protein 2	Gcc2		0	7313800	0	0	0	0
Q60631	Growth factor receptor-bound protein 2	Grb2		0	0	0	14019000	14198000	10148000
Q99LP6	GrpE protein homolog 1, mitochondrial	Grpel1		33750000	33012000	18484000	0	9352800	0
Q9WTP7	GTP:AMP phosphotransferase AK3, mitochondrial	Ak3		59344000	72659000	32124000	0	0	0
Q99JY3	GTPase IMAP family member 4	Gimap4		0	0	0	45150000	116690000	43367000
P32883;P08556;Q61411	GTPase KRas;GTPase KRas, N-terminally processed;GTPase NRas;GTPase HRas;GTPase HRas, N-terminally processed	Kras;Nras;Hras		0	47189000	0	0	0	8606200
P62827;Q61820	GTP-binding nuclear protein Ran	Ran		436560000	434350000	401040000	291320000	397020000	306070000
P36536	GTP-binding protein SAR1a	Sar1a		3703000	3646800	0	0	0	0
Q9CQC9	GTP-binding protein SAR1b	Sar1b		62237000	0	0	28424000	0	0
Q9R111	Guanine deaminase	Gda		0	12562000	0	7934300	22373000	0
P08752;B2RSH2	Guanine nucleotide-binding protein G(i) subunit alpha-2	Gnai2		132620000	86286000	91830000	63346000	110630000	68990000
Q9DAS9	Guanine nucleotide-binding protein G(I)/G(S)/G(O) subunit gamma-12	Gng12		0	66502000	42016000	0	0	0
P62874;Q61011	Guanine nucleotide-binding protein G(I)/G(S)/G(T) subunit beta-1	Gnb1		62955000	81436000	66081000	17900000	39918000	23576000
P62880;P29387	Guanine nucleotide-binding protein G(I)/G(S)/G(T) subunit beta-2;Guanine nucleotide-binding protein subunit beta-4	Gnb2;Gnb4		302690000	251070000	259740000	85067000	162500000	83003000
Q9DC51;P20612;Q3V3I2;P50149;P18872;Q8CGK7;P63094;Q6R0H7	Guanine nucleotide-binding protein G(k) subunit alpha	Gnai3		41227000	24924000	26099000	0	0	0
P21278;P30677;P21279	Guanine nucleotide-binding protein subunit alpha-11;Guanine nucleotide-binding protein subunit alpha-14;Guanine nucleotide-binding protein G(q) subunit alpha	Gna11;Gna14;Gnaq		38394000	0	21835000	0	0	0
P68040	Guanine nucleotide-binding protein subunit beta-2-like 1;Guanine nucleotide-binding protein subunit beta-2-like 1, N-terminally processed	Gnb2l1		789250000	690270000	516160000	140980000	198710000	212360000
Q64520	Guanylate kinase	Guk1		26990000	31164000	38726000	3796200	9389800	0
Q9CRB2	H/ACA ribonucleoprotein complex subunit 2	Nhp2		0	0	0	0	3563300	0
Q9ESX5	H/ACA ribonucleoprotein complex subunit 4	Dkc1		0	0	0	11030000	0	0
P01899;P01897;P01896;P14431;P01898;P01900;P01895	H-2 class I histocompatibility antigen, D-B alpha chain;H-2 class I histocompatibility antigen, L-D alpha chain	H2-D1;H2-L		59106000	102240000	0	98656000	312390000	101260000
P01901;P04223;P14428;P14426;P03991	H-2 class I histocompatibility antigen, K-B alpha chain;H-2 class I histocompatibility antigen, K-K alpha chain;H-2 class I histocompatibility antigen, K-Q alpha chain;H-2 class I histocompatibility antigen, D-K alpha chain;H-2 class I histocompatibility antigen, K-W28 alpha chain	H2-K1;H2-D1		0	41829000	43562000	33056000	82150000	35801000
P04441	H-2 class II histocompatibility antigen gamma chain	Cd74		0	0	0	42832000	71393000	38888000
P14483;P06346;P06344;P06343;P06342;P01921;P06345	H-2 class II histocompatibility antigen, A beta chain;H-2 class II histocompatibility antigen, A-F beta chain;H-2 class II histocompatibility antigen, A-U beta chain;H-2 class II histocompatibility antigen, A-K beta chain;H-2 class II histocompatibility antigen, A-Q beta chain;H-2 class II histocompatibility antigen, A-D beta chain;H-2 class II histocompatibility antigen, A-S beta chain	H2-Ab1		0	28262000	51053000	67614000	110240000	77567000
P14438;P14434;P14437;P14436;P14435;P23150;P04228;P01910	H-2 class II histocompatibility antigen, A-U alpha chain;H-2 class II histocompatibility antigen, A-B alpha chain;H-2 class II histocompatibility antigen, A-S alpha chain;H-2 class II histocompatibility antigen, A-R alpha chain;H-2 class II histocompatibility antigen, A-F alpha chain;H-2 class II histocompatibility antigen, I-E alpha chain;H-2 class II histocompatibility antigen, A-D alpha chain;…	H2-Aa		0	0	11233000	34734000	52342000	26777000
Q61696;P17879	Heat shock 70 kDa protein 1A;Heat shock 70 kDa protein 1B	Hspa1a;Hspa1b		31692000	109800000	34305000	0	0	0
P16627	Heat shock 70 kDa protein 1-like	Hspa1l		49565000	20446000	33890000	14573000	15135000	19639000
Q61316	Heat shock 70 kDa protein 4	Hspa4		257810000	197590000	166250000	75556000	137790000	67986000
P63017;P17156	Heat shock cognate 71 kDa protein	Hspa8		2931300000	5414200000	3974000000	1538500000	3203700000	1693500000
Q61699	Heat shock protein 105 kDa	Hsph1		58055000	32174000	0	0	0	0
Q9CQN1	Heat shock protein 75 kDa, mitochondrial	Trap1		72039000	116250000	68117000	0	0	0
P14602	Heat shock protein beta-1	Hspb1		0	59336000	47560000	11172000	29549000	0
Q9QZ57	Heat shock protein beta-3	Hspb3		0	22740000	13278000	0	0	0
P07901	Heat shock protein HSP 90-alpha	Hsp90aa1		587760000	674120000	483480000	302820000	494790000	264410000
P11499	Heat shock protein HSP 90-beta	Hsp90ab1		4032300000	4802600000	3313400000	1716000000	2394400000	1571600000
P97825	Hematological and neurological expressed 1 protein;Hematological and neurological expressed 1 protein, N-terminally processed	Hn1		0	22247000	0	0	0	0
P49710	Hematopoietic lineage cell-specific protein	Hcls1		0	0	0	0	69065000	20546000
P14901	Heme oxygenase 1	Hmox1		0	0	0	38565000	69912000	38371000
Q9ERZ0	Hemogen	Hemgn		0	0	0	11395000	15636000	0
P01942;P06467	Hemoglobin subunit alpha	Hba		3083600000	3727000000	2624300000	16737000000	25408000000	24928000000
P02088	Hemoglobin subunit beta-1	Hbb-b1		1767200000	2356600000	1155200000	23328000000	26959000000	24253000000
P02089	Hemoglobin subunit beta-2	Hbb-b2		0	0	0	92700000	200870000	138340000
Q91X72	Hemopexin	Hpx		8891500	0	0	70600000	56169000	9992700
P51859	Hepatoma-derived growth factor	Hdgf		0	134140000	95171000	18447000	35898000	22263000
Q9Z0Z4	Hephaestin	Heph		17904000	15579000	0	0	0	0
Q3TEA8	Heterochromatin protein 1-binding protein 3	Hp1bp3		0	23876000	0	19073000	11828000	0
Q99020	Heterogeneous nuclear ribonucleoprotein A/B	Hnrnpab		104170000	135260000	104660000	49643000	68712000	35268000
Q9CX86	Heterogeneous nuclear ribonucleoprotein A0	Hnrnpa0		0	69588000	47840000	33327000	58094000	34109000
P49312	Heterogeneous nuclear ribonucleoprotein A1;Heterogeneous nuclear ribonucleoprotein A1, N-terminally processed	Hnrnpa1		98232000	166840000	127650000	91758000	190020000	95870000
Q8BG05	Heterogeneous nuclear ribonucleoprotein A3	Hnrnpa3		341280000	857370000	448060000	214790000	342100000	221820000
Q60668	Heterogeneous nuclear ribonucleoprotein D0	Hnrnpd		192550000	246290000	139710000	137210000	245550000	121780000
Q9Z130	Heterogeneous nuclear ribonucleoprotein D-like	Hnrnpdl		0	15579000	0	0	9699300	0
Q9Z2X1	Heterogeneous nuclear ribonucleoprotein F;Heterogeneous nuclear ribonucleoprotein F, N-terminally processed	Hnrnpf		191750000	557570000	340560000	154290000	309710000	197140000
O35737	Heterogeneous nuclear ribonucleoprotein H;Heterogeneous nuclear ribonucleoprotein H, N-terminally processed	Hnrnph1		65405000	125620000	97802000	47920000	93841000	48443000
P61979	Heterogeneous nuclear ribonucleoprotein K	Hnrnpk		940140000	955080000	790670000	399080000	748670000	400090000
Q8R081	Heterogeneous nuclear ribonucleoprotein L	Hnrnpl		112450000	207250000	128560000	73126000	92558000	64993000
Q921F4	Heterogeneous nuclear ribonucleoprotein L-like	Hnrnpll		0	0	21414000	0	0	0
Q9D0E1	Heterogeneous nuclear ribonucleoprotein M	Hnrnpm		160480000	246150000	195660000	88505000	214250000	128820000
Q7TMK9	Heterogeneous nuclear ribonucleoprotein Q	Syncrip		64811000	132380000	71793000	22995000	80765000	18130000
Q8VEK3	Heterogeneous nuclear ribonucleoprotein U	Hnrnpu		351460000	577330000	367460000	252280000	382120000	237380000
Q00PI9	Heterogeneous nuclear ribonucleoprotein U-like protein 2	Hnrnpul2		32801000	103460000	46102000	0	0	13600000
O88569	Heterogeneous nuclear ribonucleoproteins A2/B1	Hnrnpa2b1		809540000	1105400000	940110000	443180000	669960000	330020000
Q9Z204	Heterogeneous nuclear ribonucleoproteins C1/C2	Hnrnpc		143430000	124230000	91442000	143680000	191590000	113590000
P17710	Hexokinase-1	Hk1		351940000	318460000	237890000	0	0	0
O08528	Hexokinase-2	Hk2		25638000	24619000	0	0	0	0
Q9JLR9	HIG1 domain family member 1A, mitochondrial	Higd1a		0	30140000	21125000	0	0	0
Q9JL35	High mobility group nucleosome-binding domain-containing protein 5	Hmgn5		0	37340000	13346000	0	0	0
P63158	High mobility group protein B1	Hmgb1		1098100000	891410000	830750000	349280000	693990000	293750000
P30681	High mobility group protein B2	Hmgb2		511300000	776050000	411730000	423070000	617200000	399710000
O54879	High mobility group protein B3	Hmgb3		0	24954000	0	0	22188000	0
P17095	High mobility group protein HMG-I/HMG-Y	Hmga1		29629000	36157000	23796000	18792000	24396000	0
P62748	Hippocalcin-like protein 1	Hpcal1		0	0	0	0	7056200	4400500
P70349	Histidine triad nucleotide-binding protein 1	Hint1		304060000	235580000	286520000	43155000	51557000	43682000
Q9D0S9	Histidine triad nucleotide-binding protein 2, mitochondrial	Hint2		43633000	55882000	77499000	0	22376000	0
Q61035;Q99KK9	Histidine--tRNA ligase, cytoplasmic	Hars		0	0	0	15188000	21561000	13466000
O09106;P70288	Histone deacetylase 1;Histone deacetylase 2	Hdac1;Hdac2		0	0	0	0	5046800	0
P10922	Histone H1.0;Histone H1.0, N-terminally processed	H1f0		0	400840000	86130000	76662000	0	59123000
P43275	Histone H1.1	Hist1h1a		198890000	405930000	442490000	744910000	1487200000	560970000
P15864	Histone H1.2	Hist1h1c		1696100000	1622700000	1663800000	2163900000	3921000000	2034000000
P43277;Q07133	Histone H1.3	Hist1h1d		325570000	257770000	416980000	317820000	547980000	331860000
P43274	Histone H1.4	Hist1h1e		2894800000	3468600000	2806700000	3666900000	5996500000	2289400000
P43276	Histone H1.5	Hist1h1b		1486100000	1195800000	1168600000	1265600000	1708700000	904080000
C0HKE9;C0HKE8;C0HKE7;C0HKE6;C0HKE5;C0HKE4;C0HKE3;C0HKE2;C0HKE1;Q8CGP6;Q8R1M2;Q8CGP7;Q8CGP5;Q8BFU2;P27661;Q64522	Histone H2A type 1-H;Histone H2A.J;Histone H2A type 1-K;Histone H2A type 1-F;Histone H2A type 3;Histone H2AX	Hist1h2ah;H2afj;Hist1h2ak;Hist1h2af;Hist3h2a;H2afx		686100000	68669000	255150000	327720000	302640000	183470000
Q64523;Q6GSS7	Histone H2A type 2-C;Histone H2A type 2-A	Hist2h2ac;Hist2h2aa1		9911000000	5963000000	5117300000	5346400000	5522500000	3676600000
Q3THW5;P0C0S6	Histone H2A.V;Histone H2A.Z	H2afv;H2afz		204300000	346650000	221820000	155060000	168500000	77421000
Q8CGP2;Q8CGP1;Q6ZWY9;Q64525;Q64478;Q64475;P10854;P10853;P70696;Q9D2U9;Q8CGP0;Q64524	Histone H2B type 1-P;Histone H2B type 1-K;Histone H2B type 1-C/E/G;Histone H2B type 2-B;Histone H2B type 1-H;Histone H2B type 1-B;Histone H2B type 1-M;Histone H2B type 1-F/J/L;Histone H2B type 1-A	Hist1h2bp;Hist1h2bk;Hist1h2bc;Hist2h2bb;Hist1h2bh;Hist1h2bb;Hist1h2bm;Hist1h2bf;Hist1h2ba		8845300000	9843300000	6671300000	11043000000	16304000000	6531600000
P84244;P84228;P68433;P02301	Histone H3.3;Histone H3.2;Histone H3.1;Histone H3.3C	H3f3a;Hist1h3b;Hist1h3a;H3f3c		3730900000	2685100000	1650700000	3528600000	3968400000	2823700000
P62806	Histone H4	Hist1h4a		17995000000	9957600000	10308000000	13066000000	16317000000	8999100000
Q60972	Histone-binding protein RBBP4	Rbbp4		22148000	48416000	59689000	30137000	57243000	38628000
Q60973	Histone-binding protein RBBP7	Rbbp7		0	20895000	0	0	0	0
Q61191	Host cell factor 1;HCF N-terminal chain 1;HCF N-terminal chain 2;HCF N-terminal chain 3;HCF N-terminal chain 4;HCF N-terminal chain 5;HCF N-terminal chain 6;HCF C-terminal chain 1;HCF C-terminal chain 2;HCF C-terminal chain 3;HCF C-terminal chain 4;HCF C-terminal chain 5;HCF C-terminal chain 6	Hcfc1		0	17812000	15935000	0	19826000	8892400
Q99L47	Hsc70-interacting protein	St13		73696000	137440000	88834000	47751000	60800000	24356000
Q61081	Hsp90 co-chaperone Cdc37;Hsp90 co-chaperone Cdc37, N-terminally processed	Cdc37		0	61925000	29886000	13545000	33085000	0
Q9NYQ2	Hydroxyacid oxidase 2	Hao2		199460000	369640000	301520000	0	0	0
Q61425	Hydroxyacyl-coenzyme A dehydrogenase, mitochondrial	Hadh		790680000	489060000	354340000	9173700	16761000	11478000
P38060	Hydroxymethylglutaryl-CoA lyase, mitochondrial	Hmgcl		82742000	41311000	45940000	0	16731000	0
P54869	Hydroxymethylglutaryl-CoA synthase, mitochondrial	Hmgcs2		4853600000	2361300000	1201500000	0	16937000	0
P00493	Hypoxanthine-guanine phosphoribosyltransferase	Hprt1		104320000	71356000	0	22863000	34101000	25515000
Q9JKR6	Hypoxia up-regulated protein 1	Hyou1		242500000	304870000	297630000	13815000	70244000	23224000
P01878	Ig alpha chain C region			156400000	239000000	206130000	0	0	0
P01868;P01869	Ig gamma-1 chain C region secreted form;Ig gamma-1 chain C region, membrane-bound form	Ighg1		17993000	0	0	0	10860000	5527200
P01867	Ig gamma-2B chain C region	Igh-3		0	0	0	6373700	8768600	6794800
P06330;P01757;P01756	Ig heavy chain V region AC38 205.12;Ig heavy chain V region J558;Ig heavy chain V region MOPC 104E			0	0	62994000	20531000	27736000	27407000
P01837	Ig kappa chain C region			0	51743000	25382000	19916000	15956000	18036000
P01631	Ig kappa chain V-II region 26-10			0	0	0	6158100	0	8349000
P01668;P03977;P01673;P01672;P01671;P01670;P01669;P01667;P01666;P01665;P01664;P01660;P01657;P01656;P01654;P01659;P01655	Ig kappa chain V-III region PC 7210;Ig kappa chain V-III region 50S10.1;Ig kappa chain V-III region PC 2485/PC 4039;Ig kappa chain V-III region PC 7940;Ig kappa chain V-III region PC 7175;Ig kappa chain V-III region PC 6684;Ig kappa chain V-III region PC 7769;Ig kappa chain V-III region PC 6308;Ig kappa chain V-III region PC 7183;Ig kappa chain V-III region PC 7043;Ig kappa chain V-III region CBP…			0	0	0	0	6199100	0
P01649;P01648	Ig kappa chain V-V regions;Ig kappa chain V-V region HP 91A3			0	16048000	0	0	0	0
P01843	Ig lambda-1 chain C region			0	5150500	0	0	0	0
P01872	Ig mu chain C region	Ighm		0	0	0	445990000	673940000	418570000
P01592	Immunoglobulin J chain	Igj		17101000	16255000	19438000	0	10686000	0
Q61249	Immunoglobulin-binding protein 1	Igbp1		0	8198200	0	0	0	0
P52293	Importin subunit alpha-1	Kpna2		0	7206400	0	0	0	0
O35343	Importin subunit alpha-3	Kpna4		5131400	2997200	0	0	0	0
O35345;Q60960	Importin subunit alpha-7;Importin subunit alpha-5;Importin subunit alpha-5, N-terminally processed	Kpna6;Kpna1		0	13836000	0	0	14484000	0
P70168	Importin subunit beta-1	Kpnb1		156240000	186470000	124690000	40144000	113330000	71373000
Q8BKC5	Importin-5	Ipo5		0	42032000	0	0	0	0
Q9EPL8;Q7TMY7	Importin-7;Importin-8	Ipo7;Ipo8		0	16222000	0	0	0	0
Q91YE6	Importin-9	Ipo9		0	0	0	0	4910300	0
Q9D819	Inorganic pyrophosphatase	Ppa1		80935000	656140000	501830000	22849000	29490000	23137000
Q91VM9	Inorganic pyrophosphatase 2, mitochondrial	Ppa2		93119000	117720000	66562000	0	0	0
P24547	Inosine-5-monophosphate dehydrogenase 2	Impdh2		0	11909000	0	0	0	0
P70227	Inositol 1,4,5-trisphosphate receptor type 3	Itpr3		0	16525000	0	0	0	0
O55023	Inositol monophosphatase 1	Impa1		40394000	79483000	0	0	0	0
Q80V26	Inositol monophosphatase 3	Impad1		0	13809000	0	0	0	0
P49442	Inositol polyphosphate 1-phosphatase	Inpp1		0	0	0	0	0	3904400
Q9JHU9	Inositol-3-phosphate synthase 1	Isyna1		10759000	15170000	16703000	0	11209000	0
Q9WUG6	Insulin-like peptide INSL5;Insulin-like peptide INSL5 B chain;Insulin-like peptide INSL5 A chain	Insl5		0	88116000	183150000	0	0	0
Q62469	Integrin alpha-2	Itga2		0	8418200	0	0	0	0
Q61739	Integrin alpha-6;Integrin alpha-6 heavy chain;Integrin alpha-6 light chain	Itga6		0	43103000	33351000	0	0	0
Q3V0T4	Integrin alpha-D	Itgad		0	0	0	0	0	0
Q9QUM0	Integrin alpha-IIb;Integrin alpha-IIb heavy chain;Integrin alpha-IIb light chain	Itga2b		0	0	0	15844000	21581000	0
P05555	Integrin alpha-M	Itgam		0	0	0	0	0	0
P09055	Integrin beta-1	Itgb1		235920000	163060000	205250000	0	0	22111000
P11835	Integrin beta-2	Itgb2		0	0	0	85977000	131260000	81697000
A2A863	Integrin beta-4	Itgb4		32289000	90474000	18362000	0	0	0
O55222	Integrin-linked protein kinase	Ilk		0	91436000	0	0	10977000	0
P01572;Q61716	Interferon alpha-1;Interferon alpha-11	Ifna1;Ifna11		0	0	62820000	0	0	0
Q9Z0E6	Interferon-induced guanylate-binding protein 2	Gbp2		0	0	0	12590000	0	0
Q9CXY6	Interleukin enhancer-binding factor 2	Ilf2		31112000	38665000	28241000	17322000	25695000	13063000
Q9DB29	Isoamyl acetate-hydrolyzing esterase 1 homolog	Iah1		24131000	0	0	0	0	0
Q91V64	Isochorismatase domain-containing protein 1	Isoc1		0	21813000	0	5760300	14718000	0
P85094	Isochorismatase domain-containing protein 2A, mitochondrial	Isoc2a		11707000	0	0	0	0	0
Q9D6R2	Isocitrate dehydrogenase [NAD] subunit alpha, mitochondrial	Idh3a		254810000	521990000	287850000	37125000	82934000	31288000
P70404	Isocitrate dehydrogenase [NAD] subunit gamma 1, mitochondrial	Idh3g		102310000	124550000	75406000	0	0	0
O88844	Isocitrate dehydrogenase [NADP] cytoplasmic	Idh1		275870000	622390000	422460000	14280000	119570000	51956000
P54071	Isocitrate dehydrogenase [NADP], mitochondrial	Idh2		404700000	628500000	337490000	43091000	171570000	40206000
Q8BU30	Isoleucine--tRNA ligase, cytoplasmic	Iars		0	0	11462000	0	0	0
Q8BIJ6	Isoleucine--tRNA ligase, mitochondrial	Iars2		0	13264000	0	0	0	0
P58044	Isopentenyl-diphosphate Delta-isomerase 1	Idi1		17947000	26309000	20690000	4665200	5652600	0
Q9JHI5	Isovaleryl-CoA dehydrogenase, mitochondrial	Ivd		0	20037000	0	0	0	0
Q9CX00	IST1 homolog	Ist1		0	18780000	22717000	0	0	0
Q02257	Junction plakoglobin	Jup		254090000	344610000	241630000	0	0	0
O88792	Junctional adhesion molecule A	F11r		14331000	0	0	0	0	0
P15947;P15945	Kallikrein-1	Klk1		132380000	100850000	107980000	0	0	0
Q9D3R6;Q3UMC0	Katanin p60 ATPase-containing subunit A-like 2;Spermatogenesis-associated protein 5	Katnal2;Spata5		50696000	71841000	52912000	24011000	65853000	21105000
Q497I4;Q6IFX3	Keratin, type I cuticular Ha5;Keratin, type I cytoskeletal 40	Krt35;Krt40		33751000	0	0	0	0	0
P02535	Keratin, type I cytoskeletal 10	Krt10		232650000	136030000	187990000	108060000	198980000	203380000
P08730	Keratin, type I cytoskeletal 13	Krt13		82127000	0	65550000	0	84906000	47710000
Q9QWL7	Keratin, type I cytoskeletal 17	Krt17		0	0	0	0	11299000	0
P05784	Keratin, type I cytoskeletal 18	Krt18		1600000000	1546700000	1502600000	0	0	0
P19001;Q8CCX5;A6BLY7;A1L317	Keratin, type I cytoskeletal 19	Krt19		17846000000	19098000000	7270000000	37204000	188890000	41229000
Q9D312;Q6IFX4;Q64291	Keratin, type I cytoskeletal 20	Krt20		3180200000	1811100000	1330500000	0	0	0
Q6IFX2	Keratin, type I cytoskeletal 42	Krt42		1314800000	570040000	246500000	0	0	0
Q9ERE2;P97861;Q6IMF0	Keratin, type II cuticular Hb1;Keratin, type II cuticular Hb6;Keratin, type II cuticular Hb3	Krt81;Krt86;Krt83		13467000	0	0	0	0	0
P04104;Q6IFZ6	Keratin, type II cytoskeletal 1;Keratin, type II cytoskeletal 1b	Krt1;Krt77		366330000	297740000	231080000	156730000	482680000	370010000
Q3TTY5	Keratin, type II cytoskeletal 2 epidermal	Krt2		0	7381400	0	0	28172000	22765000
Q9DCV7;P03995	Keratin, type II cytoskeletal 7	Krt7		995810000	996800000	567570000	0	0	0
Q8BGZ7;P50446;Q9Z331;P07744	Keratin, type II cytoskeletal 75;Keratin, type II cytoskeletal 6A;Keratin, type II cytoskeletal 6B;Keratin, type II cytoskeletal 4	Krt75;Krt6a;Krt6b;Krt4		0	190820000	175770000	85705000	337010000	302530000
Q8VED5	Keratin, type II cytoskeletal 79	Krt79		63588000	0	0	19112000	66610000	68067000
P11679;Q99M73;Q6IME9	Keratin, type II cytoskeletal 8	Krt8		12251000000	20875000000	13667000000	0	0	0
Q60749	KH domain-containing, RNA-binding, signal transduction-associated protein 1	Khdrbs1		0	0	0	0	29268000	0
Q61768;P28738;P33175	Kinesin-1 heavy chain	Kif5b		30707000	60561000	33487000	0	0	0
P08071	Lactotransferrin	Ltf		0	96651000	23954000	153270000	214420000	142080000
Q9CPU0	Lactoylglutathione lyase	Glo1		101130000	130230000	63754000	35270000	61819000	33728000
P57016	Ladinin-1	Lad1		0	44476000	33934000	0	0	0
Q99KP3	Lambda-crystallin homolog	Cryl1		142950000	127370000	123590000	6378400	14045000	0
Q61029;Q61033	Lamina-associated polypeptide 2, isoforms beta/delta/epsilon/gamma;Lamina-associated polypeptide 2, isoforms alpha/zeta	Tmpo		0	149460000	77493000	124270000	178070000	105900000
Q3U9G9	Lamin-B receptor	Lbr		39431000	34571000	30793000	33641000	104690000	23590000
P14733	Lamin-B1	Lmnb1		203880000	317180000	219230000	248580000	490220000	186660000
P21619	Lamin-B2	Lmnb2		0	12817000	0	0	0	0
Q61001	Laminin subunit alpha-5	Lama5		0	0	50408000	0	0	0
P02469	Laminin subunit beta-1	Lamb1		18818000	0	0	0	0	0
P02468	Laminin subunit gamma-1	Lamc1		71963000	81831000	41273000	0	0	0
Q9Z1R2	Large proline-rich protein BAG6	Bag6		0	0	0	0	0	0
O89017	Legumain	Lgmn		0	6518600	0	0	0	0
Q3TJ91	Lethal(2) giant larvae protein homolog 2	Llgl2		0	11650000	0	0	0	0
Q9Z2I0	LETM1 and EF-hand domain-containing protein 1, mitochondrial	Letm1		96915000	93052000	66911000	0	0	0
Q6PB66	Leucine-rich PPR motif-containing protein, mitochondrial	Lrpprc		58141000	53393000	37935000	0	14945000	0
Q922Q8	Leucine-rich repeat-containing protein 59	Lrrc59		265630000	399790000	284700000	26201000	79006000	43674000
Q9D154;Q8VHP7;Q9JK88	Leukocyte elastase inhibitor A	Serpinb1a		268230000	707620000	397870000	128680000	210680000	120110000
Q61735	Leukocyte surface antigen CD47	Cd47		0	0	0	54586000	47284000	0
P24527	Leukotriene A-4 hydrolase	Lta4h		200940000	186530000	77816000	65839000	85452000	50515000
Q9EP75;Q99N16	Leukotriene-B4 omega-hydroxylase 3;Leukotriene-B(4) omega-hydroxylase 2	Cyp4f14;Cyp4f3		13975000	13335000	6481100	0	0	0
Q99JW4;Q91XD2	LIM and senescent cell antigen-like-containing domain protein 1	Lims1		33994000	31200000	0	27521000	33526000	12569000
Q61792	LIM and SH3 domain protein 1	Lasp1		35798000	87004000	59902000	19155000	33998000	16147000
Q9ERG0	LIM domain and actin-binding protein 1	Lima1		40475000	94193000	64539000	0	0	0
Q8BFW7	Lipoma-preferred partner homolog	Lpp		0	191310000	20219000	0	0	0
Q8VCC2	Liver carboxylesterase 1	Ces1		126060000	63385000	0	0	0	0
P06151;P00342	L-lactate dehydrogenase A chain	Ldha		3043400000	3599200000	2251800000	550340000	910700000	717950000
P16125	L-lactate dehydrogenase B chain	Ldhb		0	42445000	0	0	0	0
Q8CGK3	Lon protease homolog, mitochondrial	Lonp1		0	28400000	0	0	0	0
P51174	Long-chain specific acyl-CoA dehydrogenase, mitochondrial	Acadl		170040000	120860000	80563000	32121000	49344000	0
Q9D358	Low molecular weight phosphotyrosine protein phosphatase	Acp1		17022000	27351000	18707000	21264000	16968000	13594000
P35951	Low-density lipoprotein receptor	Ldlr		0	4148600	0	0	0	0
A2ARV4	Low-density lipoprotein receptor-related protein 2	Lrp2		0	0	14966000	0	0	0
P51885	Lumican	Lum		97160000	225450000	154600000	0	33381000	0
P32067	Lupus La protein homolog	Ssb		34775000	40742000	0	21492000	38464000	0
Q91X52	L-xylulose reductase	Dcxr		0	25485000	20323000	0	0	0
P35459	Lymphocyte antigen 6D	Ly6d		0	0	0	9465500	0	10096000
P19973	Lymphocyte-specific protein 1	Lsp1		0	0	0	147620000	225300000	120440000
Q99MN1	Lysine--tRNA ligase	Kars		61973000	81771000	96105000	22052000	42413000	27508000
Q8BH98	Lysophospholipid acyltransferase 1	Mboat1		37051000	0	0	0	0	0
Q91V01	Lysophospholipid acyltransferase 5	Lpcat3		0	13055000	0	0	0	0
P16675	Lysosomal protective protein;Lysosomal protective protein 32 kDa chain;Lysosomal protective protein 20 kDa chain	Ctsa		89952000	45505000	61979000	0	22391000	14964000
P11438	Lysosome-associated membrane glycoprotein 1	Lamp1		0	0	0	6715000	17549000	7425400
P17897	Lysozyme C-1	Lyz1		0	0	0	0	0	132130000
P08905	Lysozyme C-2	Lyz2		0	77048000	0	150280000	195280000	134080000
Q9DAR7	m7GpppX diphosphatase	Dcps		10316000	0	20291000	16372000	22085000	15374000
P34884	Macrophage migration inhibitory factor	Mif		215710000	283700000	108500000	115210000	231370000	50220000
P24452	Macrophage-capping protein	Capg		20075000	68454000	40229000	59703000	104420000	67714000
Q9CQY5	Magnesium transporter protein 1	Magt1		0	41849000	0	0	0	0
Q9EQK5	Major vault protein	Mvp		1358700000	1031100000	885400000	8321600	6597200	0
P14152	Malate dehydrogenase, cytoplasmic	Mdh1		1097300000	1306400000	836980000	334300000	560090000	240050000
P08249	Malate dehydrogenase, mitochondrial	Mdh2		2378300000	2968300000	1586100000	523070000	874590000	412790000
Q6ZQI3	Malectin	Mlec		53540000	77149000	57582000	9627400	25317000	8947200
Q922H4	Mannose-1-phosphate guanyltransferase alpha	Gmppa		33846000	32411000	25650000	0	0	0
Q8BTZ7	Mannose-1-phosphate guanyltransferase beta	Gmppb		41171000	95052000	43750000	0	0	0
Q924M7	Mannose-6-phosphate isomerase	Mpi		0	11364000	0	0	0	0
Q9R0Q9	Mannose-P-dolichol utilization defect 1 protein	Mpdu1		11084000	0	0	0	0	0
Q80UM7	Mannosyl-oligosaccharide glucosidase	Mogs		0	33413000	0	5231200	0	5105200
Q9D8I1	Marginal zone B- and B1-cell-specific protein	Mzb1		0	0	25613000	0	15012000	0
Q8K310	Matrin-3	Matr3		0	82042000	17285000	5906400	70313000	14249000
P45952	Medium-chain specific acyl-CoA dehydrogenase, mitochondrial	Acadm		284650000	198690000	199390000	0	0	7682000
Q8K396	Meiotic nuclear division protein 1 homolog	Mnd1		0	0	0	0	0	11864000
Q8BI84	Melanoma inhibitory activity protein 3	Mia3		0	29511000	0	0	0	0
O70423	Membrane primary amine oxidase	Aoc3		28752000	34075000	0	0	0	0
O55022	Membrane-associated progesterone receptor component 1	Pgrmc1		0	0	36634000	0	0	0
Q9CXI5	Mesencephalic astrocyte-derived neurotrophic factor	Manf		89459000	159310000	117930000	29523000	59704000	35849000
Q69ZF7	Metal transporter CNNM4	Cnnm4		17225000	38005000	27656000	0	0	0
Q9R190	Metastasis-associated protein MTA2	Mta2		0	18251000	0	0	0	0
Q99LB6	Methionine adenosyltransferase 2 subunit beta	Mat2b		12717000	28695000	20319000	0	0	0
Q8BP48	Methionine aminopeptidase 1	Metap1		0	38746000	0	0	0	0
O08663	Methionine aminopeptidase 2	Metap2		0	0	0	6217400	8981600	0
Q68FL6	Methionine--tRNA ligase, cytoplasmic	Mars		0	0	16166000	0	0	0
Q9EQ20	Methylmalonate-semialdehyde dehydrogenase [acylating], mitochondrial	Aldh6a1		29366000	32542000	35619000	0	0	0
P16332	Methylmalonyl-CoA mutase, mitochondrial	Mut		19900000	81182000	24125000	0	0	0
Q9CQT1	Methylthioribose-1-phosphate isomerase	Mri1		24310000	0	0	0	17641000	0
Q9DD20	Methyltransferase-like protein 7B	Mettl7b		366710000	206780000	132240000	0	0	0
Q9CRB9	MICOS complex subunit Mic19	Chchd3		85268000	84250000	63594000	0	0	0
Q78IK4	MICOS complex subunit Mic27	Apool		0	84780000	0	0	0	0
Q8CAQ8	MICOS complex subunit Mic60	Immt		330290000	556500000	351020000	16180000	29500000	4865900
Q91VS7	Microsomal glutathione S-transferase 1	Mgst1		44855000	24760000	0	0	0	0
Q9CPU4	Microsomal glutathione S-transferase 3	Mgst3		0	26688000	20882000	0	0	0
P27546	Microtubule-associated protein 4	Map4		0	12830000	19169000	0	0	0
Q61166	Microtubule-associated protein RP/EB family member 1	Mapre1		57044000	74819000	0	51644000	55361000	43667000
Q9D8V0	Minor histocompatibility antigen H13	Hm13		0	8320900	0	0	0	0
Q9CR62	Mitochondrial 2-oxoglutarate/malate carrier protein	Slc25a11		56308000	52644000	45826000	11735000	24684000	10571000
Q922Q1	Mitochondrial amidoxime reducing component 2	Marc2		40917000	37998000	0	0	15740000	0
Q8VCF0	Mitochondrial antiviral-signaling protein	Mavs		0	11666000	10539000	0	0	0
Q9Z2Z6	Mitochondrial carnitine/acylcarnitine carrier protein	Slc25a20		87454000	26815000	0	0	0	0
Q791V5	Mitochondrial carrier homolog 2	Mtch2		160640000	99167000	91514000	0	0	0
Q9QZD8	Mitochondrial dicarboxylate carrier	Slc25a10		99789000	72423000	51857000	0	0	0
Q9CQ92	Mitochondrial fission 1 protein	Fis1		25368000	0	10667000	12692000	22504000	14919000
P62075	Mitochondrial import inner membrane translocase subunit Tim13	Timm13		77198000	76597000	62738000	0	34641000	17678000
O35857	Mitochondrial import inner membrane translocase subunit TIM44	Timm44		25070000	0	0	0	0	0
Q9D880	Mitochondrial import inner membrane translocase subunit TIM50	Timm50		22387000	8350400	0	0	10958000	0
Q9WVA2;Q4FZG7	Mitochondrial import inner membrane translocase subunit Tim8 A;Putative mitochondrial import inner membrane translocase subunit Tim8 A-B	Timm8a1;Timm8a2		65772000	38944000	48419000	0	13323000	7010400
P62077	Mitochondrial import inner membrane translocase subunit Tim8 B	Timm8b		0	16452000	0	0	0	0
Q9CPQ3	Mitochondrial import receptor subunit TOM22 homolog	Tomm22		0	28441000	22269000	5296900	10486000	0
Q9CYG7	Mitochondrial import receptor subunit TOM34	Tomm34		0	15365000	0	9391700	18435000	8434100
Q9CZW5	Mitochondrial import receptor subunit TOM70	Tomm70a		11576000	16403000	8901100	0	0	0
Q9D6Y7	Mitochondrial peptide methionine sulfoxide reductase	Msra		0	42253000	26542000	0	0	0
Q9D023	Mitochondrial pyruvate carrier 2	Mpc2		8685500	34752000	11489000	0	0	0
P63085	Mitogen-activated protein kinase 1	Mapk1		37233000	82438000	38099000	0	31582000	0
P47811	Mitogen-activated protein kinase 14	Mapk14		0	0	0	0	10677000	5225500
Q63844	Mitogen-activated protein kinase 3	Mapk3		61416000	262880000	84209000	0	0	0
Q9WVA3	Mitotic checkpoint protein BUB3	Bub3		0	23186000	0	15124000	0	0
Q9D279	Mitotic interactor and substrate of PLK1	Misp		16708000	119480000	9960500	0	0	0
Q8BPB0;Q921Y0	MOB kinase activator 1B;MOB kinase activator 1A	Mob1b;Mob1a		0	0	0	7624800	0	0
P26041;P26043	Moesin	Msn		203400000	707540000	268400000	731790000	1306500000	535670000
P53986	Monocarboxylate transporter 1	Slc16a1		31285000	27057000	23515000	0	0	0
Q3V3R1	Monofunctional C1-tetrahydrofolate synthase, mitochondrial	Mthfd1l		0	0	0	0	11715000	9140100
Q8R0P4	Mth938 domain-containing protein	Aamdc		0	19251000	0	0	0	0
P19467	Mucin-13	Muc13		147480000	97419000	60876000	0	0	0
Q80Z19	Mucin-2	Muc2		3309800000	4515200000	4643900000	0	0	0
Q8R1M8	Mucosal pentraxin	Mptx1		0	0	80887000	0	0	0
P21447;P06795	Multidrug resistance protein 1A;Multidrug resistance protein 1B	Abcb1a;Abcb1b		81624000	0	0	0	0	0
Q9DCG9	Multifunctional methyltransferase subunit TRM112-like protein	Trmt112		0	0	0	0	18345000	0
Q9DCL9	Multifunctional protein ADE2;Phosphoribosylaminoimidazole-succinocarboxamide synthase;Phosphoribosylaminoimidazole carboxylase	Paics		0	25554000	36167000	26174000	35589000	23169000
Q9JKP5	Muscleblind-like protein 1	Mbnl1		15649000	0	23317000	25028000	42076000	26963000
Q7TPV4	Myb-binding protein 1A	Mybbp1a		34703000	27121000	0	11944000	20140000	0
O08539	Myc box-dependent-interacting protein 1	Bin1		0	0	0	0	7633900	0
Q61096	Myeloblastin	Prtn3		0	0	0	0	21467000	0
Q9CPT4	Myeloid-derived growth factor	Mydgf		89228000	0	0	0	0	0
P11247	Myeloperoxidase;Myeloperoxidase light chain;Myeloperoxidase heavy chain	Mpo		0	32678000	0	44367000	80640000	50830000
P05977;P09542	Myosin light chain 1/3, skeletal muscle isoform;Myosin light chain 3	Myl1;Myl3		51701000	51441000	72448000	14297000	0	0
Q6PDN3	Myosin light chain kinase, smooth muscle;Myosin light chain kinase, smooth muscle, deglutamylated form	Mylk		116800000	85440000	83283000	0	0	0
Q60605;Q8CI43	Myosin light polypeptide 6	Myl6		1863400000	2391100000	1805800000	513190000	623790000	342700000
Q3THE2	Myosin regulatory light chain 12B	Myl12b		154340000	165470000	113950000	53576000	72712000	45375000
Q9CQ19	Myosin regulatory light polypeptide 9	Myl9		268350000	412780000	316580000	43358000	54416000	20133000
O08638;Q91Z83;P13542;Q02566;Q5SX39;P13541;A2AQP0;Q5SX40	Myosin-11	Myh11		4692000000	5321500000	5193200000	15057000	33250000	0
Q6URW6	Myosin-14	Myh14		1609700000	1519200000	1205000000	0	81207000	36150000
Q8VDD5	Myosin-9	Myh9		3958100000	4800800000	4185200000	1620900000	2610300000	1532400000
P62774	Myotrophin	Mtpn		56268000	112000000	59750000	55396000	59690000	42510000
Q9CWS0	N(G),N(G)-dimethylarginine dimethylaminohydrolase 1	Ddah1		109570000	88065000	82550000	0	0	0
P70441	Na(+)/H(+) exchange regulatory cofactor NHE-RF1	Slc9a3r1		200660000	193330000	143670000	31302000	32237000	10984000
Q68FH4	N-acetylgalactosamine kinase	Galk2		0	12940000	0	0	0	0
Q80VA0	N-acetylgalactosaminyltransferase 7	Galnt7		111680000	237280000	172740000	0	0	0
Q9D7V9	N-acylethanolamine-hydrolyzing acid amidase;N-acylethanolamine-hydrolyzing acid amidase subunit alpha;N-acylethanolamine-hydrolyzing acid amidase subunit beta	Naaa		0	0	0	0	4725400	0
Q99KK2	N-acylneuraminate cytidylyltransferase	Cmas		97731000	80572000	87598000	0	0	0
Q64669	NAD(P)H dehydrogenase [quinone] 1	Nqo1		27819000	44197000	20123000	0	0	0
Q8K4Z3	NAD(P)H-hydrate epimerase	Apoa1bp		28152000	43862000	19382000	0	12425000	0
Q99KE1	NAD-dependent malic enzyme, mitochondrial	Me2		32278000	58976000	42377000	8147600	23587000	12956000
Q99LC3	NADH dehydrogenase [ubiquinone] 1 alpha subcomplex subunit 10, mitochondrial	Ndufa10		64997000	205310000	20603000	0	16971000	0
Q7TMF3	NADH dehydrogenase [ubiquinone] 1 alpha subcomplex subunit 12	Ndufa12		43711000	104840000	65154000	0	10108000	4927400
Q9ERS2	NADH dehydrogenase [ubiquinone] 1 alpha subcomplex subunit 13	Ndufa13		52874000	154210000	64248000	0	0	0
Q9CQ75	NADH dehydrogenase [ubiquinone] 1 alpha subcomplex subunit 2	Ndufa2		0	34908000	23098000	0	0	0
Q9CPP6	NADH dehydrogenase [ubiquinone] 1 alpha subcomplex subunit 5	Ndufa5		46020000	0	19702000	0	0	0
Q9CQZ5	NADH dehydrogenase [ubiquinone] 1 alpha subcomplex subunit 6	Ndufa6		80051000	168840000	0	11479000	0	21028000
Q9DCJ5	NADH dehydrogenase [ubiquinone] 1 alpha subcomplex subunit 8	Ndufa8		366490000	342800000	287110000	11548000	33136000	30161000
Q9DC69	NADH dehydrogenase [ubiquinone] 1 alpha subcomplex subunit 9, mitochondrial	Ndufa9		102040000	0	0	0	0	0
Q9DCS9	NADH dehydrogenase [ubiquinone] 1 beta subcomplex subunit 10	Ndufb10		79669000	83626000	58128000	0	4718100	0
Q9CQZ6	NADH dehydrogenase [ubiquinone] 1 beta subcomplex subunit 3	Ndufb3		0	43488000	45143000	0	0	0
Q9CQC7	NADH dehydrogenase [ubiquinone] 1 beta subcomplex subunit 4	Ndufb4		131710000	234230000	119100000	10794000	14561000	0
Q9CQH3	NADH dehydrogenase [ubiquinone] 1 beta subcomplex subunit 5, mitochondrial	Ndufb5		0	20969000	20871000	0	5936500	4161700
Q3UIU2	NADH dehydrogenase [ubiquinone] 1 beta subcomplex subunit 6	Ndufb6		0	61712000	0	0	0	0
Q9CR61	NADH dehydrogenase [ubiquinone] 1 beta subcomplex subunit 7	Ndufb7		0	122820000	95107000	0	0	0
Q9D6J5	NADH dehydrogenase [ubiquinone] 1 beta subcomplex subunit 8, mitochondrial	Ndufb8		0	32850000	23459000	0	0	0
Q9CQJ8	NADH dehydrogenase [ubiquinone] 1 beta subcomplex subunit 9	Ndufb9		21899000	46924000	39375000	0	12235000	0
Q9CQ54	NADH dehydrogenase [ubiquinone] 1 subunit C2	Ndufc2		38097000	45446000	45416000	0	6040700	0
Q91YT0	NADH dehydrogenase [ubiquinone] flavoprotein 1, mitochondrial	Ndufv1		57384000	108260000	62230000	0	0	0
Q9D6J6	NADH dehydrogenase [ubiquinone] flavoprotein 2, mitochondrial	Ndufv2		56819000	57930000	41766000	0	0	0
Q8BK30	NADH dehydrogenase [ubiquinone] flavoprotein 3, mitochondrial	Ndufv3		30853000	24131000	20227000	0	0	0
Q91WD5	NADH dehydrogenase [ubiquinone] iron-sulfur protein 2, mitochondrial	Ndufs2		47441000	85484000	45849000	0	0	0
Q9DCT2	NADH dehydrogenase [ubiquinone] iron-sulfur protein 3, mitochondrial	Ndufs3		136840000	243840000	161480000	11488000	41186000	23314000
Q99LY9	NADH dehydrogenase [ubiquinone] iron-sulfur protein 5;NADH dehydrogenase [ubiquinone] iron-sulfur protein 5, N-terminally processed	Ndufs5		27956000	34550000	30805000	0	0	0
P52503	NADH dehydrogenase [ubiquinone] iron-sulfur protein 6, mitochondrial	Ndufs6		34194000	0	18626000	0	0	0
Q8K3J1	NADH dehydrogenase [ubiquinone] iron-sulfur protein 8, mitochondrial	Ndufs8		0	64817000	34324000	0	0	0
Q9DCN2	NADH-cytochrome b5 reductase 3;NADH-cytochrome b5 reductase 3 membrane-bound form;NADH-cytochrome b5 reductase 3 soluble form	Cyb5r3		248580000	366220000	151970000	16295000	86842000	0
Q91VD9	NADH-ubiquinone oxidoreductase 75 kDa subunit, mitochondrial	Ndufs1		380210000	285520000	306690000	9188700	11897000	7697300
P03899	NADH-ubiquinone oxidoreductase chain 3	Mtnd3		24004000	0	0	0	0	0
P37040	NADPH--cytochrome P450 reductase	Por		97517000	9863800	0	0	0	0
Q60817;P70670	Nascent polypeptide-associated complex subunit alpha;Nascent polypeptide-associated complex subunit alpha, muscle-specific form	Naca		66256000	120500000	0	44981000	78224000	46726000
Q6GQX2	Nck-associated protein 5-like	Nckap5l		4795300	0	0	0	0	0
P29595	NEDD8	Nedd8		84533000	106970000	73920000	33519000	57248000	28439000
P61082	NEDD8-conjugating enzyme Ubc12	Ube2m		0	9685800	0	0	0	0
P05480	Neuronal proto-oncogene tyrosine-protein kinase Src	Src		0	7908200	0	0	0	0
P97300	Neuroplastin	Nptn		38715000	36560000	0	0	0	0
Q8BHN3	Neutral alpha-glucosidase AB	Ganab		137180000	343710000	242770000	29276000	50726000	24299000
Q8BLF1	Neutral cholesterol ester hydrolase 1	Nceh1		0	0	0	0	14249000	0
Q3UP87	Neutrophil elastase	Elane		0	0	0	0	8631200	10255000
P11672	Neutrophil gelatinase-associated lipocalin	Lcn2		0	0	0	0	24322000	12283000
O08692	Neutrophilic granule protein	Ngp		16152000	215420000	63418000	127330000	242220000	117370000
Q9D0T1	NHP2-like protein 1;NHP2-like protein 1, N-terminally processed	Nhp2l1		38281000	104120000	97579000	60580000	108870000	58992000
P57716	Nicastrin	Ncstn		0	24885000	25372000	0	0	9154000
Q99KQ4	Nicotinamide phosphoribosyltransferase	Nampt		0	0	0	5635500	9880400	6296700
P10493	Nidogen-1	Nid1		0	118380000	126790000	0	0	0
Q8K2T1	NmrA-like family domain-containing protein 1	Nmral1		0	0	0	0	0	4953600
Q6GQT9	Nodal modulator 1	Nomo1		23255000	0	0	0	0	0
Q99K48	Non-POU domain-containing octamer-binding protein	Nono		22225000	91755000	36990000	27511000	89713000	52682000
P32020	Non-specific lipid-transfer protein	Scp2		170580000	153420000	85295000	13429000	51340000	0
Q810Q5	Normal mucosa of esophagus-specific gene 1 protein	Nmes1		175120000	266830000	136220000	0	0	0
Q9CZ44	NSFL1 cofactor p47	Nsfl1c		24540000	23468000	32684000	15663000	14389000	0
O35892;Q99388	Nuclear autoantigen Sp-100	Sp100		0	0	0	8691400	0	0
Q99MD9	Nuclear autoantigenic sperm protein	Nasp		0	39551000	0	0	19577000	10839000
O35685	Nuclear migration protein nudC	Nudc		17302000	0	0	0	19818000	0
P61971	Nuclear transport factor 2	Nutf2		0	10587000	0	0	0	0
P62960;Q9JKB3;Q9Z2C8	Nuclease-sensitive element-binding protein 1;Y-box-binding protein 3	Ybx1;Ybx3		123870000	175970000	63050000	32608000	48668000	17786000
Q02819	Nucleobindin-1	Nucb1		233580000	326300000	194830000	0	12755000	0
P81117	Nucleobindin-2;Nesfatin-1	Nucb2		9534600	17036000	16549000	0	0	0
Q9D6Z1	Nucleolar protein 56	Nop56		0	35336000	0	23533000	29928000	0
Q6DFW4	Nucleolar protein 58	Nop58		13420000	23354000	0	8295200	22555000	4862600
Q9JIK5	Nucleolar RNA helicase 2	Ddx21		16346000	21809000	0	16085000	92355000	17890000
P09405	Nucleolin	Ncl		351970000	468480000	298890000	254190000	449990000	278600000
Q61937	Nucleophosmin	Npm1		124200000	280130000	260190000	80380000	176790000	88334000
Q9CPP0	Nucleoplasmin-3	Npm3		0	19084000	22418000	13995000	17998000	0
F6ZDS4	Nucleoprotein TPR	Tpr		0	0	0	0	11530000	0
P15532	Nucleoside diphosphate kinase A	Nme1		10252000	0	0	0	0	0
Q01768	Nucleoside diphosphate kinase B	Nme2		916630000	1102600000	1031000000	345240000	483830000	282830000
P28656	Nucleosome assembly protein 1-like 1	Nap1l1		30469000	31105000	20454000	28695000	59585000	27431000
Q78ZA7	Nucleosome assembly protein 1-like 4	Nap1l4		16726000	33442000	23636000	11965000	16579000	10561000
Q9CZ30	Obg-like ATPase 1	Ola1		0	0	21103000	10965000	0	6484500
Q9CRD0	OCIA domain-containing protein 1	Ociad1		0	6639700	0	0	0	0
Q9D8W7	OCIA domain-containing protein 2	Ociad2		83162000	102500000	75892000	0	0	0
Q78XF5	Oligosaccharyltransferase complex subunit OSTC	Ostc		52767000	81405000	62807000	12063000	0	0
Q9JHW2	Omega-amidase NIT2	Nit2		0	8086700	0	0	0	0
Q6P6M7	O-phosphoseryl-tRNA(Sec) selenium transferase	Sepsecs		0	11951000	0	0	0	0
P29758	Ornithine aminotransferase, mitochondrial	Oat		222940000	455860000	155890000	15351000	37781000	37325000
P11725	Ornithine carbamoyltransferase, mitochondrial	Otc		0	47359000	16634000	0	0	0
Q62422	Osteoclast-stimulating factor 1	Ostf1		41702000	47470000	33414000	26321000	27474000	27484000
P36552	Oxygen-dependent coproporphyrinogen-III oxidase, mitochondrial	Cpox		0	0	0	29121000	63847000	22683000
Q9ET54	Palladin	Palld		0	0	56004000	0	0	0
O88531	Palmitoyl-protein thioesterase 1	Ppt1		0	20836000	0	14492000	19055000	13722000
P00688	Pancreatic alpha-amylase	Amy2		0	0	0	0	0	0
Q8R326	Paraspeckle component 1	Pspc1		0	0	0	0	0	4403500
Q9D0J8	Parathymosin	Ptms		73842000	61604000	80214000	0	0	0
Q99JF8	PC4 and SFRS1-interacting protein	Psip1		7733900	11568000	9406300	11896000	15468000	14993000
Q9JMD3	PCTP-like protein	Stard10		73673000	52129000	82973000	0	0	0
O70400	PDZ and LIM domain protein 1	Pdlim1		424400000	962490000	547070000	32220000	31217000	25404000
Q8R1G6	PDZ and LIM domain protein 2	Pdlim2		0	0	0	0	18490000	0
O70209	PDZ and LIM domain protein 3	Pdlim3		128710000	269370000	267020000	0	0	0
Q8CI51	PDZ and LIM domain protein 5	Pdlim5		0	37431000	32294000	8696700	9178300	0
Q3TJD7	PDZ and LIM domain protein 7	Pdlim7		0	12671000	10434000	0	0	0
Q9CZG9	PDZ domain-containing protein 11	Pdzd11		0	11818000	0	0	0	0
Q8BFY6	Peflin	Pef1		19415000	0	0	0	0	0
P17742	Peptidyl-prolyl cis-trans isomerase A;Peptidyl-prolyl cis-trans isomerase A, N-terminally processed	Ppia		3984800000	5989700000	4866000000	1665800000	2948000000	1445000000
P24369	Peptidyl-prolyl cis-trans isomerase B	Ppib		382280000	1040600000	825400000	190530000	288160000	78551000
P30412	Peptidyl-prolyl cis-trans isomerase C	Ppic		7602500	0	9102100	0	6057100	0
Q9CR16	Peptidyl-prolyl cis-trans isomerase D	Ppid		26352000	35693000	0	15533000	29656000	21038000
Q99KR7	Peptidyl-prolyl cis-trans isomerase F, mitochondrial	Ppif		32259000	108160000	52257000	0	0	0
Q9D1M7	Peptidyl-prolyl cis-trans isomerase FKBP11	Fkbp11		0	10816000	0	0	0	0
P26883	Peptidyl-prolyl cis-trans isomerase FKBP1A	Fkbp1a		151490000	151210000	125860000	0	0	0
P45878	Peptidyl-prolyl cis-trans isomerase FKBP2	Fkbp2		42159000	58542000	24796000	13054000	18584000	12534000
Q62446	Peptidyl-prolyl cis-trans isomerase FKBP3	Fkbp3		10928000	0	0	0	0	0
P30416	Peptidyl-prolyl cis-trans isomerase FKBP4;Peptidyl-prolyl cis-trans isomerase FKBP4, N-terminally processed	Fkbp4		143710000	225870000	103710000	0	0	39031000
Q8R2Y8	Peptidyl-tRNA hydrolase 2, mitochondrial	Ptrh2		11212000	16959000	12733000	0	0	6884800
Q9DBG5	Perilipin-3	Plin3		0	20473000	0	0	0	0
Q62009	Periostin	Postn		141550000	1057300000	480520000	0	0	0
P35700	Peroxiredoxin-1	Prdx1		2550600000	4008800000	2704400000	736150000	1140200000	722590000
Q61171	Peroxiredoxin-2	Prdx2		673590000	776030000	209400000	806510000	1140500000	628970000
O08807	Peroxiredoxin-4	Prdx4		308710000	845040000	809150000	175610000	291970000	200230000
P99029	Peroxiredoxin-5, mitochondrial	Prdx5		533750000	537770000	298200000	135090000	246150000	116920000
O08709	Peroxiredoxin-6	Prdx6		884970000	1308600000	914980000	146930000	281060000	164620000
Q9R0H0	Peroxisomal acyl-coenzyme A oxidase 1	Acox1		18882000	18632000	0	0	0	0
Q9DBM2	Peroxisomal bifunctional enzyme;Enoyl-CoA hydratase/3,2-trans-enoyl-CoA isomerase;3-hydroxyacyl-CoA dehydrogenase	Ehhadh		0	27215000	16357000	0	0	0
P51660	Peroxisomal multifunctional enzyme type 2;(3R)-hydroxyacyl-CoA dehydrogenase;Enoyl-CoA hydratase 2	Hsd17b4		154790000	127530000	77290000	24400000	25415000	24117000
Q9DCM0	Persulfide dioxygenase ETHE1, mitochondrial	Ethe1		1366200000	1654000000	1015300000	0	0	0
P83870	PHD finger-like domain-containing protein 5A	Phf5a		0	0	0	0	2001200	0
Q8C0C7	Phenylalanine--tRNA ligase alpha subunit	Farsa		0	29933000	20084000	10042000	36573000	15091000
Q9WUA2	Phenylalanine--tRNA ligase beta subunit	Farsb		45785000	0	0	14764000	0	0
Q8VEM8	Phosphate carrier protein, mitochondrial	Slc25a3		748800000	541830000	509540000	36735000	122410000	31124000
P70296	Phosphatidylethanolamine-binding protein 1;Hippocampal cholinergic neurostimulating peptide	Pebp1		179800000	387760000	205020000	94137000	99821000	68467000
Q9EP69	Phosphatidylinositide phosphatase SAC1	Sacm1l		0	56169000	73296000	9546200	21171000	0
Q9ES52	Phosphatidylinositol 3,4,5-trisphosphate 5-phosphatase 1	Inpp5d		0	0	0	0	9353900	0
P53810;P53811	Phosphatidylinositol transfer protein alpha isoform	Pitpna		0	0	13761000	0	0	7811000
Q7M6Y3;Q61548	Phosphatidylinositol-binding clathrin assembly protein;Clathrin coat assembly protein AP180	Picalm;Snap91		0	27863000	19313000	8448800	16186000	0
Q9CYR6	Phosphoacetylglucosamine mutase	Pgm3		74572000	73861000	83667000	0	0	0
Q8BH04	Phosphoenolpyruvate carboxykinase [GTP], mitochondrial	Pck2		25907000	44733000	15053000	0	0	0
Q9D0F9	Phosphoglucomutase-1	Pgm1		46186000	88656000	66867000	0	0	0
Q7TSV4	Phosphoglucomutase-2	Pgm2		178430000	188070000	144330000	0	20707000	0
Q8BZF8	Phosphoglucomutase-like protein 5	Pgm5		0	13597000	0	0	0	0
P09411;P09041	Phosphoglycerate kinase 1	Pgk1		1311600000	1858200000	1242100000	286530000	556370000	303760000
Q9DBJ1;O70250	Phosphoglycerate mutase 1	Pgam1		367660000	666850000	250820000	48524000	83743000	48705000
Q8CHP8	Phosphoglycolate phosphatase	Pgp		32291000	38551000	22254000	0	0	0
P27612	Phospholipase A-2-activating protein	Plaa		0	2843500	0	0	0	0
Q8VCI0	Phospholipase B-like 1;Phospholipase B-like 1 chain A;Phospholipase B-like 1 chain B;Phospholipase B-like 1 chain C	Plbd1		0	0	0	18165000	22441000	12799000
O35405	Phospholipase D3	Pld3		0	0	0	0	0	0
Q8BG07	Phospholipase D4	Pld4		0	0	0	35371000	31645000	32265000
O70325	Phospholipid hydroperoxide glutathione peroxidase, mitochondrial	Gpx4		0	29060000	18083000	18841000	24773000	0
Q9Z2M7;O35621	Phosphomannomutase 2	Pmm2		0	102950000	76241000	0	0	0
Q9D0M1	Phosphoribosyl pyrophosphate synthase-associated protein 1	Prpsap1		59604000	60051000	48318000	14421000	27657000	0
Q8R574	Phosphoribosyl pyrophosphate synthase-associated protein 2	Prpsap2		0	0	0	0	7204600	0
Q5SUR0	Phosphoribosylformylglycinamidine synthase	Pfas		0	0	0	17558000	23572000	0
Q9JI48	Placenta-specific gene 8 protein	Plac8		77019000	67552000	56531000	48758000	92635000	54042000
Q9CY58	Plasminogen activator inhibitor 1 RNA-binding protein	Serbp1		10418000	14318000	0	0	0	0
Q3V0K9	Plastin-1	Pls1		292370000	289770000	173110000	0	0	0
Q61233	Plastin-2	Lcp1		119660000	352690000	161770000	1032300000	2093300000	866830000
Q99K51	Plastin-3	Pls3		0	10906000	0	0	0	0
Q9Z126	Platelet factor 4	Pf4		0	0	0	16718000	53776000	12354000
Q08857	Platelet glycoprotein 4	Cd36		0	0	0	14561000	15193000	17094000
P63005	Platelet-activating factor acetylhydrolase IB subunit alpha	Pafah1b1		31292000	33532000	0	0	0	0
Q9QXS1	Plectin	Plec		1018700000	1036700000	762100000	0	0	0
B2RXS4	Plexin-B2	Plxnb2		0	9464600	0	0	0	0
P11103	Poly [ADP-ribose] polymerase 1	Parp1		0	0	0	34078000	0	28238000
Q2EMV9	Poly [ADP-ribose] polymerase 14	Parp14		81059000	0	0	0	0	0
P60335	Poly(rC)-binding protein 1	Pcbp1		350990000	649430000	536130000	233790000	360440000	213740000
Q61990;P57722;P57724	Poly(rC)-binding protein 2;Poly(rC)-binding protein 3	Pcbp2;Pcbp3		195180000	268570000	227410000	90175000	168140000	110090000
Q3UEB3	Poly(U)-binding-splicing factor PUF60	Puf60		0	19555000	0	12103000	0	0
P29341	Polyadenylate-binding protein 1	Pabpc1		440160000	460360000	356750000	143620000	246790000	176430000
Q8CCS6	Polyadenylate-binding protein 2	Pabpn1		0	20192000	18039000	18892000	28783000	7750200
O54724	Polymerase I and transcript release factor	Ptrf		0	85228000	0	11562000	15021000	0
O70570	Polymeric immunoglobulin receptor;Secretory component	Pigr		133730000	167940000	102260000	0	0	0
Q8BGT9	Polypeptide N-acetylgalactosaminyltransferase 12	Galnt12		26207000	25876000	28839000	0	0	0
P70419	Polypeptide N-acetylgalactosaminyltransferase 3	Galnt3		19991000	0	0	0	0	0
O08832	Polypeptide N-acetylgalactosaminyltransferase 4	Galnt4		0	48643000	0	0	0	0
P17225	Polypyrimidine tract-binding protein 1	Ptbp1		293240000	460890000	354870000	148610000	276580000	184600000
Q8BHD7	Polypyrimidine tract-binding protein 3	Ptbp3		44740000	0	0	16802000	28362000	16360000
P22907	Porphobilinogen deaminase	Hmbs		0	0	0	24711000	26177000	19294000
Q8R5J9	PRA1 family protein 3	Arl6ip5		0	13142000	7992200	0	0	0
O70591	Prefoldin subunit 2	Pfdn2		0	14745000	0	0	13826000	0
P48678	Prelamin-A/C;Lamin-A/C	Lmna		1924000000	2913400000	1770000000	55504000	173100000	92824000
Q99KP6	Pre-mRNA-processing factor 19	Prpf19		34001000	59554000	43798000	33692000	29268000	16735000
Q99PV0	Pre-mRNA-processing-splicing factor 8	Prpf8		0	0	8588500	7545100	0	7945100
O35286	Pre-mRNA-splicing factor ATP-dependent RNA helicase DHX15	Dhx15		24927000	22302000	17712000	9845700	20409000	0
Q9D287	Pre-mRNA-splicing factor SPF27	Bcas2		0	0	0	8585400	0	0
Q8K411	Presequence protease, mitochondrial	Pitrm1		29605000	0	22642000	0	0	0
Q501J6	Probable ATP-dependent RNA helicase DDX17	Ddx17		0	38719000	44818000	17422000	36418000	14792000
Q61656	Probable ATP-dependent RNA helicase DDX5	Ddx5		473660000	650110000	533430000	271610000	342070000	224310000
Q6Q899	Probable ATP-dependent RNA helicase DDX58	Ddx58		0	0	0	0	5223600	0
P54823	Probable ATP-dependent RNA helicase DDX6	Ddx6		11134000	0	0	6096000	0	0
P70398	Probable ubiquitin carboxyl-terminal hydrolase FAF-X	Usp9x		19702000	0	0	0	0	0
P49935	Pro-cathepsin H;Cathepsin H mini chain;Cathepsin H;Cathepsin H heavy chain;Cathepsin H light chain	Ctsh		0	18917000	19052000	11397000	29689000	13408000
P62962	Profilin-1	Pfn1		707590000	1853600000	1157700000	869080000	1508200000	865360000
Q9WU78	Programmed cell death 6-interacting protein	Pdcd6ip		231870000	205540000	162400000	19909000	71302000	18356000
Q8VE70	Programmed cell death protein 10	Pdcd10		0	15515000	0	0	14124000	9554800
Q61823	Programmed cell death protein 4	Pdcd4		0	0	0	10332000	30674000	0
P56812	Programmed cell death protein 5	Pdcd5		30410000	48337000	32826000	13163000	31487000	18165000
P12815	Programmed cell death protein 6	Pdcd6		30874000	45310000	40309000	14645000	25202000	12199000
P67778	Prohibitin	Phb		389360000	449730000	399710000	91115000	174090000	118060000
O35129	Prohibitin-2	Phb2		380730000	224700000	144350000	44691000	17967000	34708000
O54824	Pro-interleukin-16;Interleukin-16	Il16		0	0	0	20262000	63496000	0
Q9JK53	Prolargin	Prelp		19452000	58551000	33967000	0	15444000	0
P17918	Proliferating cell nuclear antigen	Pcna		0	99143000	41324000	76705000	129730000	64019000
P50580	Proliferation-associated protein 2G4	Pa2g4		27621000	109360000	123920000	39339000	82590000	38345000
Q9D1F4	Proline-rich AKT1 substrate 1	Akt1s1		0	0	13521000	0	0	0
Q91ZX7	Prolow-density lipoprotein receptor-related protein 1;Low-density lipoprotein receptor-related protein 1 85 kDa subunit;Low-density lipoprotein receptor-related protein 1 515 kDa subunit;Low-density lipoprotein receptor-related protein 1 intracellular domain	Lrp1		0	0	0	0	5025700	0
Q9QUR6	Prolyl endopeptidase	Prep		40502000	44552000	26007000	15596000	20467000	0
Q91ZA3	Propionyl-CoA carboxylase alpha chain, mitochondrial	Pcca		72866000	82468000	91281000	0	0	0
Q99MN9	Propionyl-CoA carboxylase beta chain, mitochondrial	Pccb		13660000	0	10955000	0	0	0
Q61207	Prosaposin	Psap		1133600000	1058500000	999850000	785620000	1046600000	677520000
Q8BWM0	Prostaglandin E synthase 2;Prostaglandin E synthase 2 truncated form	Ptges2		13878000	0	0	0	0	0
Q9R0Q7	Prostaglandin E synthase 3	Ptges3		49364000	87603000	15459000	14465000	59044000	0
Q91YR9	Prostaglandin reductase 1	Ptgr1		0	0	11168000	0	0	0
Q9JKV1	Proteasomal ubiquitin receptor ADRM1	Adrm1		16676000	14336000	12956000	4769300	9832500	4123500
P97371	Proteasome activator complex subunit 1	Psme1		310390000	446290000	88359000	214170000	227410000	181530000
P97372	Proteasome activator complex subunit 2	Psme2		228620000	220070000	187780000	134100000	270040000	121430000
P61290	Proteasome activator complex subunit 3	Psme3		33728000	29627000	0	0	11415000	10497000
Q9JK23	Proteasome assembly chaperone 1	Psmg1		10166000	14593000	17989000	6043400	10833000	7167300
Q9R1P4	Proteasome subunit alpha type-1	Psma1		109030000	112690000	75809000	33727000	51037000	21793000
P49722	Proteasome subunit alpha type-2	Psma2		19386000	19297000	13468000	0	0	0
O70435	Proteasome subunit alpha type-3	Psma3		66251000	49113000	39211000	29501000	0	0
Q9R1P0	Proteasome subunit alpha type-4	Psma4		0	51138000	35845000	19416000	25306000	0
Q9Z2U1	Proteasome subunit alpha type-5	Psma5		142170000	186390000	195810000	91552000	127390000	70996000
Q9QUM9	Proteasome subunit alpha type-6	Psma6		81732000	80726000	0	31725000	69620000	50709000
Q9Z2U0;Q9CWH6	Proteasome subunit alpha type-7;Proteasome subunit alpha type-7-like	Psma7;Psma8		210990000	276610000	211690000	91067000	136970000	116870000
O09061	Proteasome subunit beta type-1	Psmb1		68254000	90327000	56375000	23204000	0	21518000
O35955	Proteasome subunit beta type-10	Psmb10		0	0	0	0	37444000	17002000
Q9R1P3	Proteasome subunit beta type-2	Psmb2		100310000	89360000	77184000	35325000	51630000	39849000
Q9R1P1	Proteasome subunit beta type-3	Psmb3		50728000	80694000	83451000	39323000	79408000	44200000
P99026	Proteasome subunit beta type-4	Psmb4		0	114500000	45826000	10056000	0	0
O55234	Proteasome subunit beta type-5	Psmb5		0	136040000	109040000	0	16079000	9064400
Q60692	Proteasome subunit beta type-6	Psmb6		81671000	68041000	61235000	10994000	32444000	16107000
P28063	Proteasome subunit beta type-8	Psmb8		0	16508000	9860900	0	15864000	12567000
P48193	Protein 4.1	Epb41		0	0	0	11270000	18473000	0
Q9QXT0	Protein canopy homolog 2	Cnpy2		42632000	121800000	94935000	13813000	18833000	15804000
Q4VAA2	Protein CDV3	Cdv3		0	38147000	16944000	0	0	10679000
A2ADY9	Protein DDI1 homolog 2	Ddi2		0	13478000	0	0	0	0
Q99LX0	Protein deglycase DJ-1	Park7		179420000	435800000	207090000	140800000	184870000	110830000
Q7TNV0	Protein DEK	Dek		0	0	0	8429400	7190700	5928100
P09103	Protein disulfide-isomerase	P4hb		948590000	3091400000	1609800000	309930000	537390000	170170000
P27773	Protein disulfide-isomerase A3	Pdia3		2341400000	4130400000	3022200000	734930000	1290000000	590850000
P08003	Protein disulfide-isomerase A4	Pdia4		252730000	701640000	499940000	137700000	175060000	56812000
Q921X9	Protein disulfide-isomerase A5	Pdia5		69007000	73577000	85100000	0	0	0
Q922R8	Protein disulfide-isomerase A6	Pdia6		473590000	795130000	481990000	154870000	216670000	103390000
Q99LT0	Protein dpy-30 homolog	Dpy30		0	44253000	46254000	13585000	33490000	0
Q9D0F3	Protein ERGIC-53	Lman1		14162000	0	0	8218500	0	0
Q3TGF2	Protein FAM107B	Fam107b		0	0	0	0	0	0
Q9CR98	Protein FAM136A	Fam136a		0	27412000	27814000	0	0	0
Q9D6U8	Protein FAM162A	Fam162a		0	74431000	64843000	0	0	0
Q9D309	Protein FAM3B	Fam3b		10640000	16667000	0	0	0	0
P97805;Q9D8T0	Protein FAM3D	Fam3d		222210000	620790000	477060000	0	0	0
Q8BHZ0	Protein FAM49A	Fam49a		0	0	0	5722300	5464000	0
Q921M7	Protein FAM49B	Fam49b		0	0	0	40864000	75537000	21271000
Q9JJ28	Protein flightless-1 homolog	Flii		7506400	51756000	8908900	0	0	0
Q8R409	Protein HEXIM1	Hexim1		0	15152000	11896000	0	0	0
Q8C0Z1	Protein ITFG3	Itfg3		15106000	0	0	0	0	0
Q9WVE8	Protein kinase C and casein kinase substrate in neurons protein 2	Pacsin2		0	35246000	16640000	0	0	0
P28867	Protein kinase C delta type;Protein kinase C delta type regulatory subunit;Protein kinase C delta type catalytic subunit	Prkcd		0	18630000	11627000	0	8178100	5657400
O88952	Protein lin-7 homolog C	Lin7c		37334000	47266000	0	0	0	0
P61327;Q9CQL1	Protein mago nashi homolog;Protein mago nashi homolog 2	Magoh;Magohb		0	27518000	0	0	23909000	0
Q8BI08	Protein MAL2	Mal2		52660000	50244000	0	0	0	0
Q62433	Protein NDRG1	Ndrg1		21200000	41551000	35856000	0	0	0
Q9QYG0	Protein NDRG2	Ndrg2		0	0	11793000	0	0	0
O55125	Protein NipSnap homolog 1	Nipsnap1		0	12803000	0	0	0	0
O55126	Protein NipSnap homolog 2	Gbas		0	44984000	0	0	0	0
Q9D281	Protein Noxp20	Fam114a1		0	32361000	42790000	0	0	0
Q60829	Protein phosphatase 1 regulatory subunit 1B	Ppp1r1b		35600000	56804000	46078000	0	0	0
Q3UM45	Protein phosphatase 1 regulatory subunit 7	Ppp1r7		0	0	0	0	8233500	0
P49443;P36993	Protein phosphatase 1A;Protein phosphatase 1B	Ppm1a;Ppm1b		0	7552600	6233900	0	0	0
Q60953	Protein PML	Pml		0	0	0	0	33336000	15930000
Q8K4L4	Protein POF1B	Pof1b		23119000	63608000	26335000	0	0	0
Q3UPH1	Protein PRRC1	Prrc1		0	39186000	23309000	0	0	0
Q8BK67	Protein RCC2	Rcc2		0	0	8001700	30942000	202460000	59391000
Q9CQU3	Protein RER1	Rer1		69023000	77197000	81807000	0	0	0
P08207	Protein S100-A10	S100a10		262440000	238440000	98227000	0	25222000	11790000
P50543	Protein S100-A11	S100a11		103040000	65828000	44322000	26801000	39133000	16760000
P07091	Protein S100-A4	S100a4		0	0	0	3638700	0	4935400
P14069	Protein S100-A6	S100a6		0	346600000	199390000	0	0	0
P27005	Protein S100-A8	S100a8		0	187880000	55634000	42239000	78521000	79970000
P31725	Protein S100-A9	S100a9		0	1073100000	214640000	345520000	696840000	563660000
P97816	Protein S100-G	S100g		106590000	0	0	0	0	0
Q5SUC9	Protein SCO1 homolog, mitochondrial	Sco1		0	20408000	0	0	0	0
Q9D1M0	Protein SEC13 homolog	Sec13		0	38641000	0	0	0	0
Q9EQU5	Protein SET	Set		124170000	121590000	91700000	76886000	119110000	104350000
Q9QX47	Protein SON	Son		5023900	0	8760600	0	0	3045500
Q9D662	Protein transport protein Sec23B	Sec23b		0	55629000	37435000	6766600	11085000	0
Q3UPL0	Protein transport protein Sec31A	Sec31a		45719000	289310000	173730000	8934100	12940000	0
P61620;Q9JLR1	Protein transport protein Sec61 subunit alpha isoform 1;Protein transport protein Sec61 subunit alpha isoform 2	Sec61a1;Sec61a2		0	32638000	25588000	0	30765000	0
Q9CQS8	Protein transport protein Sec61 subunit beta	Sec61b		95774000	48624000	62834000	7525900	18345000	5336000
P60060	Protein transport protein Sec61 subunit gamma	Sec61g		0	52330000	37818000	0	0	0
Q9EPK2	Protein XRP2	Rp2		0	0	0	0	8672100	6801300
P21981	Protein-glutamine gamma-glutamyltransferase 2	Tgm2		322290000	469830000	294420000	157250000	181100000	127860000
Q08189	Protein-glutamine gamma-glutamyltransferase E;Protein-glutamine gamma-glutamyltransferase E 50 kDa catalytic chain;Protein-glutamine gamma-glutamyltransferase E 27 kDa non-catalytic chain	Tgm3		0	0	18582000	0	0	0
P23506	Protein-L-isoaspartate(D-aspartate) O-methyltransferase	Pcmt1		0	22450000	0	10993000	17712000	8158500
P26350	Prothymosin alpha;Prothymosin alpha, N-terminally processed;Thymosin alpha	Ptma		333000000	218740000	447720000	221050000	366560000	218200000
P27870	Proto-oncogene vav	Vav1		0	0	0	11239000	0	8757100
P61458	Pterin-4-alpha-carbinolamine dehydratase	Pcbd1		45955000	50104000	49254000	0	0	0
P23492	Purine nucleoside phosphorylase	Pnp		70465000	90068000	69443000	56380000	93057000	69068000
Q11011	Puromycin-sensitive aminopeptidase	Npepps		0	64554000	0	8826100	0	0
Q68FL4;Q80SW1	Putative adenosylhomocysteinase 3;Putative adenosylhomocysteinase 2	Ahcyl2;Ahcyl1		339290000	412460000	415130000	0	0	5620600
Q922P9	Putative oxidoreductase GLYR1	Glyr1		20228000	15591000	12811000	6284700	10582000	6674800
Q7TNC4;Q9CYI4	Putative RNA-binding protein Luc7-like 2	Luc7l2		0	0	0	0	6773500	0
Q8BK48	Pyrethroid hydrolase Ces2e	Ces2e		85412000	179430000	54529000	0	0	0
Q8K183	Pyridoxal kinase	Pdxk		32565000	15400000	32403000	0	0	0
Q99K01	Pyridoxal-dependent decarboxylase domain-containing protein 1	Pdxdc1		639880000	765880000	696440000	0	0	0
Q91XF0	Pyridoxine-5-phosphate oxidase	Pnpo		0	0	0	8297500	7456100	4358200
Q8BV49;Q504N7	Pyrin and HIN domain-containing protein 1	Pyhin1		0	0	0	53386000	92430000	42043000
Q922Q4;Q922W5	Pyrroline-5-carboxylate reductase 2;Pyrroline-5-carboxylate reductase 1, mitochondrial	Pycr2;Pycr1		53454000	65194000	72376000	15746000	21730000	15519000
Q9DCC4	Pyrroline-5-carboxylate reductase 3	Pycrl		71721000	130410000	106100000	0	0	0
Q05920	Pyruvate carboxylase, mitochondrial	Pc		0	51564000	0	0	0	0
P35486	Pyruvate dehydrogenase E1 component subunit alpha, somatic form, mitochondrial	Pdha1		147070000	224610000	172940000	0	44692000	31865000
Q9D051	Pyruvate dehydrogenase E1 component subunit beta, mitochondrial	Pdhb		115620000	229730000	185380000	28649000	22662000	9872400
Q8BKZ9	Pyruvate dehydrogenase protein X component, mitochondrial	Pdhx		0	0	0	0	0	0
P53657	Pyruvate kinase PKLR	Pklr		26524000	31855000	0	0	6647500	8765500
P52480	Pyruvate kinase PKM	Pkm		1484200000	2128000000	1227000000	489840000	762540000	448930000
P50396	Rab GDP dissociation inhibitor alpha	Gdi1		0	14091000	12942000	6004300	0	0
Q61598	Rab GDP dissociation inhibitor beta	Gdi2		685070000	1025200000	602560000	215310000	356120000	167440000
Q810B6	Rabankyrin-5	Ankfy1		0	0	21794000	0	0	7713400
Q9CQ22	Ragulator complex protein LAMTOR1	Lamtor1		0	0	0	0	10893000	0
P46061	Ran GTPase-activating protein 1	Rangap1		0	0	0	0	17791000	9827400
Q9CT10	Ran-binding protein 3	Ranbp3		0	0	0	0	12281000	0
P34022	Ran-specific GTPase-activating protein	Ranbp1		36772000	49819000	32965000	33284000	47512000	32429000
P97855	Ras GTPase-activating protein-binding protein 1	G3bp1		19862000	50776000	0	0	0	0
P97379	Ras GTPase-activating protein-binding protein 2	G3bp2		0	22194000	0	0	0	0
Q9JKF1	Ras GTPase-activating-like protein IQGAP1	Iqgap1		445780000	541330000	468340000	194880000	289390000	197010000
Q3UQ44	Ras GTPase-activating-like protein IQGAP2	Iqgap2		90007000	88979000	67645000	0	0	0
Q01730	Ras suppressor protein 1	Rsu1		0	14001000	14735000	0	18525000	9679900
P63001;P60764	Ras-related C3 botulinum toxin substrate 1;Ras-related C3 botulinum toxin substrate 3	Rac1;Rac3		54970000	69150000	47955000	26713000	49829000	21111000
Q05144	Ras-related C3 botulinum toxin substrate 2	Rac2		236160000	139840000	100500000	363190000	684110000	251830000
P61027;Q9DD03;Q8K386	Ras-related protein Rab-10	Rab10		47033000	60736000	0	0	37989000	30575000
P62492;P46638;Q9WTL2	Ras-related protein Rab-11A;Ras-related protein Rab-11B	Rab11a;Rab11b		308780000	305530000	280660000	116570000	247180000	133310000
Q91V41	Ras-related protein Rab-14	Rab14		62441000	186330000	29223000	28748000	72851000	23988000
P35293	Ras-related protein Rab-18	Rab18		16580000	46742000	14811000	9280800	14643000	0
P62821	Ras-related protein Rab-1A	Rab1A		94288000	110430000	76189000	0	0	0
Q9D1G1	Ras-related protein Rab-1B	Rab1b		179870000	249730000	161290000	177510000	149880000	61968000
P35282	Ras-related protein Rab-21	Rab21		0	10790000	8069000	0	0	4484800
P53994	Ras-related protein Rab-2A	Rab2a		157400000	235890000	136520000	43101000	59959000	44097000
P35276	Ras-related protein Rab-3D	Rab3d		0	21301000	19671000	0	0	0
P61021	Ras-related protein Rab-5B	Rab5b		0	0	0	6637300	0	0
P35278;Q9CQD1	Ras-related protein Rab-5C	Rab5c		51730000	92798000	48690000	41822000	106550000	25425000
P35279;P61294	Ras-related protein Rab-6A;Ras-related protein Rab-6B	Rab6a;Rab6b		254060000	266710000	239900000	46098000	50837000	41565000
P51150	Ras-related protein Rab-7a	Rab7a		124460000	261870000	221160000	118270000	133230000	81675000
P55258	Ras-related protein Rab-8A	Rab8a		0	0	0	0	11142000	11875000
P61028	Ras-related protein Rab-8B	Rab8b		0	0	0	6080900	11982000	0
P63321	Ras-related protein Ral-A	Rala		0	45531000	28696000	0	0	0
P62835	Ras-related protein Rap-1A	Rap1a		11305000	0	0	0	8647000	0
Q99JI6	Ras-related protein Rap-1b	Rap1b		193530000	235090000	295660000	203860000	368860000	111650000
P10833;P62071	Ras-related protein R-Ras	Rras		27304000	25851000	21653000	0	0	7472100
P06800	Receptor-type tyrosine-protein phosphatase C	Ptprc		0	0	0	22738000	100330000	24047000
Q9CSU0	Regulation of nuclear pre-mRNA domain-containing protein 1B	Rprd1b		0	15878000	0	8290900	18412000	9036700
Q8VE37	Regulator of chromosome condensation	Rcc1		0	0	0	9837600	0	0
Q9EPU0	Regulator of nonsense transcripts 1	Upf1		0	0	77101000	0	0	0
Q9CQ71	Replication protein A 14 kDa subunit	Rpa3		0	0	0	0	3758100	0
Q8VEE4	Replication protein A 70 kDa DNA-binding subunit;Replication protein A 70 kDa DNA-binding subunit, N-terminally processed	Rpa1		0	0	0	0	8736800	0
Q9ES97	Reticulon-3	Rtn3		134320000	103170000	84185000	0	0	0
Q99P72	Reticulon-4	Rtn4		36525000	32210000	32117000	12617000	21425000	13247000
P24549;O35945	Retinal dehydrogenase 1	Aldh1a1		626640000	510090000	52611000	0	0	0
Q99PT1	Rho GDP-dissociation inhibitor 1	Arhgdia		525900000	700340000	476350000	331440000	489810000	367090000
Q61599	Rho GDP-dissociation inhibitor 2	Arhgdib		0	112610000	0	281850000	518470000	251360000
Q5FWK3	Rho GTPase-activating protein 1	Arhgap1		76372000	63502000	39774000	13816000	0	0
Q61210	Rho guanine nucleotide exchange factor 1	Arhgef1		0	0	0	0	41455000	19098000
Q62159;P62746	Rho-related GTP-binding protein RhoC	Rhoc		0	16954000	0	0	0	0
P84096	Rho-related GTP-binding protein RhoG	Rhog		0	0	0	28158000	55924000	27247000
Q8CFV9	Riboflavin kinase	Rfk		0	40919000	0	0	0	0
Q91VI7	Ribonuclease inhibitor	Rnh1		375970000	335550000	330360000	66880000	167270000	59108000
P52760	Ribonuclease UK114	Hrsp12		0	12148000	9761800	3638300	5561000	0
P11157	Ribonucleoside-diphosphate reductase subunit M2	Rrm2		0	0	0	0	5353100	0
P47968	Ribose-5-phosphate isomerase	Rpia		0	0	0	0	0	10701000
Q9D7G0;Q9CS42	Ribose-phosphate pyrophosphokinase 1;Ribose-phosphate pyrophosphokinase 2	Prps1;Prps2		0	26672000	0	7477700	14941000	0
P18653	Ribosomal protein S6 kinase alpha-1	Rps6ka1		81163000	155950000	114970000	0	0	0
P18654;Q9WUT3;Q8C0P0;Q9R1L5;Q60592;Q811L6	Ribosomal protein S6 kinase alpha-3	Rps6ka3		16047000	0	17180000	0	0	8537500
Q99PL5	Ribosome-binding protein 1	Rrbp1		364260000	589000000	575730000	39311000	51171000	19782000
Q8VEE0	Ribulose-phosphate 3-epimerase	Rpe		0	8028300	0	0	0	0
Q9D7H3	RNA 3-terminal phosphate cyclase	RtcA		0	0	0	0	11715000	0
Q91VM5;Q9WV02	RNA binding motif protein, X-linked-like-1;RNA-binding motif protein, X chromosome;RNA-binding motif protein, X chromosome, N-terminally processed	Rbmxl1;Rbmx		43682000	95065000	64810000	49154000	160300000	66185000
Q8C2Q3	RNA-binding protein 14	Rbm14		0	31660000	46461000	10003000	20754000	15167000
B2RY56	RNA-binding protein 25	Rbm25		0	0	0	0	0	0
O89086	RNA-binding protein 3	Rbm3		0	29506000	0	0	0	0
Q8VH51	RNA-binding protein 39	Rbm39		0	0	0	8543200	18101000	0
Q91WT8;P86049;Q5YD48	RNA-binding protein 47	Rbm47		24314000	33901000	12788000	0	0	0
Q61545	RNA-binding protein EWS	Ewsr1		25179000	69718000	45898000	0	52195000	31885000
P56959	RNA-binding protein FUS	Fus		60690000	81866000	110460000	46910000	94312000	82892000
Q64012	RNA-binding protein Raly	Raly		0	23222000	0	0	0	0
P35550;Q80WS3	rRNA 2-O-methyltransferase fibrillarin	Fbl		83548000	68679000	91700000	37592000	69243000	35428000
P60122	RuvB-like 1	Ruvbl1		15793000	45473000	42503000	25635000	52871000	27832000
Q9WTM5	RuvB-like 2	Ruvbl2		0	0	0	0	31996000	0
Q3THS6;Q91X83	S-adenosylmethionine synthase isoform type-2	Mat2a		39233000	79621000	50653000	0	0	0
Q8K352	SAM and SH3 domain-containing protein 3	Sash3		0	0	0	0	7404400	0
Q9D1J3	SAP domain-containing ribonucleoprotein	Sarnp		0	40220000	17031000	29561000	26680000	29813000
Q3URD3	Sarcolemmal membrane-associated protein	Slmap		0	13589000	0	0	0	0
O55143	Sarcoplasmic/endoplasmic reticulum calcium ATPase 2	Atp2a2		67263000	39812000	52577000	0	0	0
Q64518	Sarcoplasmic/endoplasmic reticulum calcium ATPase 3	Atp2a3		215090000	295480000	236900000	35516000	58361000	0
D3YXK2	Scaffold attachment factor B1	Safb		0	11144000	0	0	0	0
Q8BRF7	Sec1 family domain-containing protein 1	Scfd1		33422000	86306000	0	15885000	16144000	0
Q8VCA8	Secernin-2	Scrn2		20436000	32097000	0	0	23467000	0
P16014	Secretogranin-1;CCB peptide;PE-11	Chgb		123880000	47408000	0	0	0	0
Q8K021	Secretory carrier-associated membrane protein 1	Scamp1		0	0	50827000	10009000	0	0
Q9ERN0	Secretory carrier-associated membrane protein 2	Scamp2		12304000	26175000	18545000	0	29742000	0
O35609	Secretory carrier-associated membrane protein 3	Scamp3		0	11092000	0	0	0	0
Q8BH69	Selenide, water dikinase 1	Sephs1		0	11348000	0	0	0	0
P17563;Q63836	Selenium-binding protein 1;Selenium-binding protein 2	Selenbp1;Selenbp2		1868300000	2318000000	1161400000	27163000	48473000	34085000
Q64105	Sepiapterin reductase	Spr		98174000	254640000	68582000	0	24510000	12961000
P42209	Septin-1	2001-09-01		0	0	0	0	5833800	5231900
Q8C1B7	Septin-11	2011-09-01		47611000	80782000	79100000	23658000	38562000	18515000
P42208	Septin-2	2002-09-01		33237000	63140000	32071000	30243000	43657000	31478000
Q9R1T4	Septin-6	2006-09-01		0	0	82790000	27417000	25303000	0
O55131;Q9DA97;Q8C650	Septin-7	2007-09-01		31707000	50076000	25378000	21121000	42891000	20146000
Q80UG5	Septin-9	2009-09-01		0	0	23556000	17686000	38598000	12346000
Q9CZN7	Serine hydroxymethyltransferase	Shmt2		29732000	22996000	0	13148000	26103000	0
P50431	Serine hydroxymethyltransferase, cytosolic	Shmt1		0	81007000	130340000	0	0	0
P07759;Q03734;P29621;Q91WP6;Q5I2A0;Q80X76	Serine protease inhibitor A3K;Serine protease inhibitor A3M	Serpina3k;Serpina3m		0	20723000	0	16463000	14207000	11166000
Q52KI8	Serine/arginine repetitive matrix protein 1	Srrm1		0	11103000	0	0	0	0
Q8BTI8	Serine/arginine repetitive matrix protein 2	Srrm2		0	0	0	0	0	0
Q6PDM2	Serine/arginine-rich splicing factor 1	Srsf1		124450000	137050000	125950000	61847000	99480000	56323000
Q62093	Serine/arginine-rich splicing factor 2	Srsf2		110890000	151750000	115630000	47811000	55946000	44456000
P84104	Serine/arginine-rich splicing factor 3	Srsf3		94752000	145780000	139610000	57263000	111730000	67993000
O35326;Q8VE97	Serine/arginine-rich splicing factor 5	Srsf5		0	13430000	0	0	12529000	0
Q3TWW8	Serine/arginine-rich splicing factor 6	Srsf6		104480000	99620000	136660000	61740000	80062000	46908000
Q8BL97	Serine/arginine-rich splicing factor 7	Srsf7		47900000	46026000	62583000	42600000	48901000	26613000
Q99JT2;Q9Z2W1;Q99KH8	Serine/threonine-protein kinase 26;Serine/threonine-protein kinase 25;Serine/threonine-protein kinase 24;Serine/threonine-protein kinase 24 35 kDa subunit;Serine/threonine-protein kinase 24 12 kDa subunit	Stk26;Stk25;Stk24		0	0	0	0	0	11323000
Q9JI11;Q9JI10	Serine/threonine-protein kinase 4;Serine/threonine-protein kinase 4 37kDa subunit;Serine/threonine-protein kinase 4 18kDa subunit;Serine/threonine-protein kinase 3;Serine/threonine-protein kinase 3 36kDa subunit;Serine/threonine-protein kinase 3 20kDa subunit	Stk4;Stk3		0	0	0	0	24107000	0
Q8CIN4;Q61036;O88643	Serine/threonine-protein kinase PAK 2;PAK-2p27;PAK-2p34	Pak2		0	20822000	0	23277000	40447000	21305000
Q6P1F6	Serine/threonine-protein phosphatase 2A 55 kDa regulatory subunit B alpha isoform	Ppp2r2a		0	0	28347000	0	0	0
Q76MZ3	Serine/threonine-protein phosphatase 2A 65 kDa regulatory subunit A alpha isoform	Ppp2r1a		175890000	253150000	167950000	51553000	94197000	49148000
P63330;P62715;P97470	Serine/threonine-protein phosphatase 2A catalytic subunit alpha isoform;Serine/threonine-protein phosphatase 2A catalytic subunit beta isoform	Ppp2ca;Ppp2cb		0	82012000	0	0	14741000	7852100
Q9CQR6	Serine/threonine-protein phosphatase 6 catalytic subunit;Serine/threonine-protein phosphatase 6 catalytic subunit, N-terminally processed	Ppp6c		33094000	0	27763000	0	23680000	16870000
P62137	Serine/threonine-protein phosphatase PP1-alpha catalytic subunit	Ppp1ca		0	0	0	0	11941000	0
P62141	Serine/threonine-protein phosphatase PP1-beta catalytic subunit	Ppp1cb		172910000	272510000	195340000	61897000	99834000	81583000
P63087	Serine/threonine-protein phosphatase PP1-gamma catalytic subunit	Ppp1cc		0	25585000	21755000	8260400	25840000	17895000
Q9Z1Z2	Serine-threonine kinase receptor-associated protein	Strap		5684900	0	0	0	13809000	0
P26638	Serine--tRNA ligase, cytoplasmic	Sars		84625000	139790000	83841000	21498000	30318000	31710000
Q921I1	Serotransferrin	Tf		601240000	135040000	0	340760000	421260000	266450000
P70124	Serpin B5	Serpinb5		65427000	125230000	95839000	0	0	0
Q60854	Serpin B6	Serpinb6		49349000	816000000	138290000	20718000	24980000	13270000
P19324	Serpin H1	Serpinh1		20414000	100490000	150080000	28852000	36849000	21276000
Q99MR6	Serrate RNA effector molecule homolog	Srrt		0	0	0	0	0	8126400
P07724	Serum albumin	Alb		17235000000	7407200000	3077700000	9235000000	10854000000	6733500000
Q63918	Serum deprivation-response protein	Sdpr		0	0	0	0	4218100	0
Q62086	Serum paraoxonase/arylesterase 2	Pon2		31225000	30369000	0	0	0	0
Q62087	Serum paraoxonase/lactonase 3	Pon3		24518000	24229000	27615000	0	0	0
Q9R0P3	S-formylglutathione hydrolase	Esd		168600000	200230000	129680000	30870000	44803000	29317000
Q9JJU8	SH3 domain-binding glutamic acid-rich-like protein	Sh3bgrl		100280000	82205000	41903000	30761000	50830000	21702000
Q91VW3	SH3 domain-binding glutamic acid-rich-like protein 3	Sh3bgrl3		19577000	58357000	36340000	18164000	70891000	35678000
Q8R550	SH3 domain-containing kinase-binding protein 1	Sh3kbp1		0	0	0	0	12454000	0
Q8K2Q9	Shootin-1	Kiaa1598		0	0	77243000	0	0	0
Q07417	Short-chain specific acyl-CoA dehydrogenase, mitochondrial	Acads		424700000	801330000	440370000	7485700	15264000	12778000
Q99JR1	Sideroflexin-1	Sfxn1		63732000	0	34320000	0	0	0
Q9R0P6	Signal peptidase complex catalytic subunit SEC11A	Sec11a		0	28247000	24716000	0	0	14434000
Q9D958	Signal peptidase complex subunit 1	Spcs1		33318000	43992000	0	11712000	16216000	6960900
P16254	Signal recognition particle 14 kDa protein;Signal recognition particle 14 kDa protein, N-terminally processed	Srp14		11236000	0	0	4253500	0	0
P47758	Signal recognition particle receptor subunit beta	Srprb		0	50789000	73273000	28740000	0	0
P42225	Signal transducer and activator of transcription 1	Stat1		0	0	0	63656000	115060000	57373000
Q4VA53;Q6A026	Sister chromatid cohesion protein PDS5 homolog B;Sister chromatid cohesion protein PDS5 homolog A	Pds5b;Pds5a		0	0	0	3188500	7151100	5012200
Q8BJU0	Small glutamine-rich tetratricopeptide repeat-containing protein alpha	Sgta		0	16118000	0	0	0	0
P62305	Small nuclear ribonucleoprotein E	Snrpe		0	36063000	22611000	6591900	13361000	0
P62309	Small nuclear ribonucleoprotein G	Snrpg		0	14175000	0	6963500	13711000	13358000
P62315	Small nuclear ribonucleoprotein Sm D1	Snrpd1		53678000	51616000	44308000	0	27478000	32191000
P62317	Small nuclear ribonucleoprotein Sm D2	Snrpd2		14824000	34422000	26245000	39109000	50133000	16748000
P62320	Small nuclear ribonucleoprotein Sm D3	Snrpd3		45215000	88959000	64041000	58266000	106340000	44783000
P27048;P63163	Small nuclear ribonucleoprotein-associated protein B;Small nuclear ribonucleoprotein-associated protein N	Snrpb;Snrpn		32622000	40361000	35503000	19312000	32786000	18794000
Q9CQK8;Q4KL71	Small proline-rich protein 2A;Small proline-rich protein 2A3	Sprr2a;Sprr2a3		186230000	251930000	313920000	0	0	0
P61957;Q9Z172	Small ubiquitin-related modifier 2;Small ubiquitin-related modifier 3	Sumo2;Sumo3		0	66581000	116570000	94374000	127670000	89255000
Q9CQ65	S-methyl-5-thioadenosine phosphorylase	Mtap		0	0	0	9370200	20405000	0
Q921U8	Smoothelin	Smtn		0	0	14976000	0	0	0
Q9CSN1	SNW domain-containing protein 1	Snw1		0	21093000	0	0	10839000	0
Q8VDN2;Q6PIE5;Q6PIC6;Q64436;Q9Z1W8	Sodium/potassium-transporting ATPase subunit alpha-1	Atp1a1		3516100000	3372400000	2740700000	13639000	39825000	17490000
Q9WV27	Sodium/potassium-transporting ATPase subunit alpha-4	Atp1a4		0	33079000	16793000	0	0	0
P14094	Sodium/potassium-transporting ATPase subunit beta-1	Atp1b1		659020000	1051000000	816570000	0	0	0
P97370	Sodium/potassium-transporting ATPase subunit beta-3	Atp1b3		0	0	0	3359500	16654000	6329800
P55012	Solute carrier family 12 member 2	Slc12a2		85585000	173600000	131780000	0	0	0
Q78KK3	Solute carrier family 22 member 18	Slc22a18		12777000	0	0	0	0	0
Q5SWT3	Solute carrier family 25 member 35	Slc25a35		41591000	26474000	24842000	0	0	0
Q3UTJ2	Sorbin and SH3 domain-containing protein 2	Sorbs2		0	18338000	16107000	0	0	10242000
Q64442	Sorbitol dehydrogenase	Sord		142490000	182860000	124370000	0	0	23281000
Q6P069	Sorcin	Sri		297590000	368300000	250640000	67194000	121790000	45030000
Q8BGH2	Sorting and assembly machinery component 50 homolog	Samm50		0	18440000	20911000	0	0	0
Q9WV80	Sorting nexin-1	Snx1		0	78417000	0	23469000	0	13907000
Q9CWK8	Sorting nexin-2	Snx2		67637000	91951000	71319000	38715000	64952000	17465000
O70492	Sorting nexin-3	Snx3		0	20644000	0	11400000	0	0
Q9D8U8	Sorting nexin-5	Snx5		0	29644000	0	0	61539000	11372000
Q6P8X1	Sorting nexin-6;Sorting nexin-6, N-terminally processed	Snx6		0	0	0	0	15668000	0
P08032	Spectrin alpha chain, erythrocytic 1	Spta1		0	0	0	29119000	70189000	19088000
P16546	Spectrin alpha chain, non-erythrocytic 1	Sptan1		750410000	777160000	416880000	0	95489000	11495000
P15508	Spectrin beta chain, erythrocytic	Sptb		0	0	0	16011000	42306000	15064000
Q62261	Spectrin beta chain, non-erythrocytic 1	Sptbn1		525660000	696200000	382630000	36396000	96372000	22982000
Q64674	Spermidine synthase	Srm		0	28352000	0	0	32330000	0
Q8R0X7	Sphingosine-1-phosphate lyase 1	Sgpl1		0	13350000	9236900	0	0	0
Q9Z1N5	Spliceosome RNA helicase Ddx39b	Ddx39b		165580000	264710000	188000000	131280000	215790000	122260000
Q9JHS9	Spliceosome-associated protein CWC15 homolog	Cwc15		0	0	0	0	11245000	0
Q64213	Splicing factor 1	Sf1		0	0	0	0	26292000	26151000
Q8K4Z5	Splicing factor 3A subunit 1	Sf3a1		0	0	0	6684900	8877000	7932400
Q9D554	Splicing factor 3A subunit 3	Sf3a3		0	27381000	25403000	0	0	0
Q99NB9	Splicing factor 3B subunit 1	Sf3b1		0	0	48627000	21706000	33344000	0
Q921M3	Splicing factor 3B subunit 3	Sf3b3		0	22151000	0	13455000	26357000	0
Q8QZY9	Splicing factor 3B subunit 4	Sf3b4		0	7524800	10515000	0	6399100	0
P59708	Splicing factor 3B subunit 6	Sf3b6		0	0	0	0	4183200	0
Q9D883;Q8BGJ9	Splicing factor U2AF 35 kDa subunit;Splicing factor U2AF 26 kDa subunit	U2af1;U2af1l4		0	25733000	0	22987000	0	0
P26369	Splicing factor U2AF 65 kDa subunit	U2af2		62175000	59742000	49363000	19563000	0	0
Q8VIJ6	Splicing factor, proline- and glutamine-rich	Sfpq		271480000	255490000	238910000	132550000	222440000	107480000
Q60598	Src substrate cortactin	Cttn		46783000	134720000	67674000	0	0	0
Q78PY7	Staphylococcal nuclease domain-containing protein 1	Snd1		22158000	139250000	124520000	29097000	20173000	16100000
P54227;P55821	Stathmin;Stathmin-2	Stmn1;Stmn2		25662000	26833000	20898000	42481000	24974000	41138000
P38647	Stress-70 protein, mitochondrial	Hspa9		535360000	616240000	524710000	86625000	202760000	107940000
Q60864	Stress-induced-phosphoprotein 1	Stip1		81799000	292230000	145390000	97023000	167770000	66844000
Q9ESP1	Stromal cell-derived factor 2-like protein 1	Sdf2l1		29453000	22028000	29863000	8435000	0	0
P70302	Stromal interaction molecule 1	Stim1		0	0	15589000	0	0	0
Q7TN29	Stromal membrane-associated protein 2	Smap2		0	0	0	0	0	11833000
Q9CU62	Structural maintenance of chromosomes protein 1A	Smc1a		0	0	0	0	27563000	0
Q8CG48	Structural maintenance of chromosomes protein 2	Smc2		0	0	0	0	8073100	0
Q8K2B3	Succinate dehydrogenase [ubiquinone] flavoprotein subunit, mitochondrial	Sdha		1466400000	748500000	428940000	10214000	33427000	20863000
Q9CQA3	Succinate dehydrogenase [ubiquinone] iron-sulfur subunit, mitochondrial	Sdhb		280730000	229290000	117790000	18672000	44614000	0
Q9CZB0	Succinate dehydrogenase cytochrome b560 subunit, mitochondrial	Sdhc		65378000	60698000	51191000	0	0	0
Q9WUM5	Succinyl-CoA ligase [ADP/GDP-forming] subunit alpha, mitochondrial	Suclg1		191400000	324390000	155120000	5840700	25661000	15630000
Q9Z2I9	Succinyl-CoA ligase [ADP-forming] subunit beta, mitochondrial	Sucla2		0	52153000	57033000	0	0	0
Q9Z2I8	Succinyl-CoA ligase [GDP-forming] subunit beta, mitochondrial	Suclg2		418920000	617260000	380310000	0	0	0
Q9D0K2	Succinyl-CoA:3-ketoacid coenzyme A transferase 1, mitochondrial	Oxct1		0	49430000	0	0	0	0
Q9R112	Sulfide:quinone oxidoreductase, mitochondrial	Sqrdl		1814700000	1247700000	775750000	0	0	0
Q3UZZ6	Sulfotransferase 1 family member D1	Sult1d1		137920000	55914000	0	0	0	0
P52840	Sulfotransferase 1A1	Sult1a1		105740000	154370000	57713000	0	0	0
Q9D939	Sulfotransferase 1C2	Sult1c2		15758000	0	0	0	0	0
Q9QWG7	Sulfotransferase family cytosolic 1B member 1	Sult1b1		31151000	131840000	13124000	0	0	0
Q9R1T2	SUMO-activating enzyme subunit 1;SUMO-activating enzyme subunit 1, N-terminally processed	Sae1		0	18740000	0	0	0	0
Q9Z1F9	SUMO-activating enzyme subunit 2	Uba2		11886000	16259000	0	11999000	23517000	9477200
P63280	SUMO-conjugating enzyme UBC9	Ube2i		0	0	0	0	84367000	0
Q8BJS4	SUN domain-containing protein 2	Sun2		0	0	0	0	9150200	0
P08228	Superoxide dismutase [Cu-Zn]	Sod1		2068300000	1310100000	1022500000	456500000	821160000	430510000
P09671	Superoxide dismutase [Mn], mitochondrial	Sod2		90188000	101210000	63878000	12779000	16813000	11045000
Q9CX34	Suppressor of G2 allele of SKP1 homolog	Sugt1		13541000	31912000	18686000	0	0	6314300
Q64310	Surfeit locus protein 4	Surf4		18046000	12000000	0	0	2845900	0
Q6PDG5;P97496	SWI/SNF complex subunit SMARCC2;SWI/SNF complex subunit SMARCC1	Smarcc2;Smarcc1		0	17586000	0	0	17011000	0
Q91ZW3	SWI/SNF-related matrix-associated actin-dependent regulator of chromatin subfamily A member 5	Smarca5		0	0	0	5564300	0	0
Q6A028	Switch-associated protein 70	Swap70		0	0	0	0	73537000	27820000
Q9D5V6	Synapse-associated protein 1	Syap1		0	20481000	0	0	0	0
Q62465	Synaptic vesicle membrane protein VAT-1 homolog	Vat1		59528000	62290000	36906000	19902000	21638000	0
Q9ER00	Syntaxin-12	Stx12		0	0	0	0	0	0
Q8K1E0	Syntaxin-5	Stx5		0	0	10519000	0	0	0
O70439	Syntaxin-7	Stx7		0	15481000	0	15292000	21351000	13157000
P26039;Q71LX4	Talin-1	Tln1		255490000	901970000	678850000	837120000	1387800000	780810000
Q9R233	Tapasin	Tapbp		0	24878000	0	31791000	48099000	25799000
Q921F2	TAR DNA-binding protein 43	Tardbp		58704000	113640000	93669000	40055000	53391000	27090000
Q05117	Tartrate-resistant acid phosphatase type 5	Acp5		0	0	0	0	0	0
Q9DBG9	Tax1-binding protein 3	Tax1bp3		0	34269000	24015000	0	0	0
P11983	T-complex protein 1 subunit alpha	Tcp1		75645000	254030000	159440000	64992000	132280000	47039000
P80314	T-complex protein 1 subunit beta	Cct2		251270000	416220000	346380000	86016000	227060000	130050000
P80315	T-complex protein 1 subunit delta	Cct4		151750000	231350000	155800000	71280000	92972000	67637000
P80316	T-complex protein 1 subunit epsilon	Cct5		192170000	248660000	182890000	101300000	152580000	112200000
P80313	T-complex protein 1 subunit eta	Cct7		183850000	253350000	177540000	67976000	127390000	71395000
P80318	T-complex protein 1 subunit gamma	Cct3		315810000	540000000	531520000	207250000	280500000	229800000
P42932	T-complex protein 1 subunit theta	Cct8		396240000	467430000	440990000	147760000	301390000	157050000
P80317;Q61390	T-complex protein 1 subunit zeta	Cct6a		201010000	282690000	207120000	98760000	164940000	72319000
Q80YX1	Tenascin	Tnc		27375000	75590000	33802000	0	0	0
Q5SSZ5;Q8CGB6	Tensin-3;Tensin-2	Tns3;Tns2		0	0	0	0	0	0
Q8R3G9	Tetraspanin-8	Tspan8		795120000	319440000	288010000	0	0	0
A3KMP2	Tetratricopeptide repeat protein 38	Ttc38		105880000	75707000	7242300	0	0	0
Q8C1A5	Thimet oligopeptidase	Thop1		0	0	0	0	6137600	4975300
P10639	Thioredoxin	Txn		549350000	754820000	737010000	88223000	18376000	114440000
Q9CQU0	Thioredoxin domain-containing protein 12	Txndc12		0	43251000	0	0	0	0
Q9CQM5	Thioredoxin domain-containing protein 17	Txndc17		49188000	95251000	50600000	13152000	36866000	16078000
Q91W90	Thioredoxin domain-containing protein 5	Txndc5		494910000	960340000	518680000	49614000	112630000	14153000
Q9JMH6;Q9JLT4	Thioredoxin reductase 1, cytoplasmic	Txnrd1		108350000	123630000	48557000	8825700	12596000	6061400
P20108	Thioredoxin-dependent peroxide reductase, mitochondrial	Prdx3		104440000	285270000	129740000	16313000	29371000	14231000
Q8CDN6	Thioredoxin-like protein 1	Txnl1		27253000	29622000	39007000	16626000	0	27787000
Q8VBT0	Thioredoxin-related transmembrane protein 1	Tmx1		20430000	18269000	0	0	12336000	6535400
P52196	Thiosulfate sulfurtransferase	Tst		423250000	439300000	342910000	0	0	0
B1AZI6	THO complex subunit 2	Thoc2		0	7023100	0	3869100	8976500	3144700
O08583;Q9JJW6	THO complex subunit 4;Aly/REF export factor 2	Alyref;Alyref2		181230000	161630000	120490000	56901000	101880000	56038000
Q9D0R2	Threonine--tRNA ligase, cytoplasmic	Tars		74442000	99621000	48083000	0	0	0
P35441	Thrombospondin-1	Thbs1		0	0	0	44656000	75860000	31399000
P01831	Thy-1 membrane glycoprotein	Thy1		0	0	0	16253000	23867000	13629000
Q6ZWY8	Thymosin beta-10	Tmsb10		26479000	305250000	160980000	126250000	211210000	106220000
P20065	Thymosin beta-4;Hematopoietic system regulatory peptide	Tmsb4x		35722000	0	23885000	156550000	935850000	84999000
Q9Z0U1	Tight junction protein ZO-2	Tjp2		0	12653000	0	0	0	0
Q8BYU6	Torsin-1A-interacting protein 2	Tor1aip2		0	24155000	0	0	0	0
Q9DCS3	Trans-2-enoyl-CoA reductase, mitochondrial	Mecr		18435000	15147000	11428000	0	0	0
Q93092	Transaldolase	Taldo1		934690000	1061700000	658230000	192980000	266930000	182630000
P10711	Transcription elongation factor A protein 1	Tcea1		0	0	0	0	14484000	0
P83940	Transcription elongation factor B polypeptide 1	Tceb1		0	0	0	13206000	0	16567000
P62869	Transcription elongation factor B polypeptide 2	Tceb2		0	213780000	351180000	0	0	0
Q8CGF7	Transcription elongation regulator 1	Tcerg1		0	8029700	0	0	8797700	0
Q64152	Transcription factor BTF3	Btf3		45799000	95362000	55694000	27098000	0	29652000
Q62318	Transcription intermediary factor 1-beta	Trim28		25691000	173340000	86361000	58398000	72349000	39097000
P42669	Transcriptional activator protein Pur-alpha	Pura		0	30836000	0	0	12753000	0
Q9R099	Transducin beta-like protein 2	Tbl2		0	9373800	0	0	0	0
Q62351	Transferrin receptor protein 1	Tfrc		0	0	0	4207200	55257000	0
Q6PFR5	Transformer-2 protein homolog alpha	Tra2a		0	10340000	0	0	0	0
P62996	Transformer-2 protein homolog beta	Tra2b		0	0	0	14447000	20935000	14097000
P82198	Transforming growth factor-beta-induced protein ig-h3	Tgfbi		23661000	0	45709000	0	23955000	0
Q9QUI0	Transforming protein RhoA	Rhoa		176060000	355730000	235830000	132840000	139530000	102760000
P37804	Transgelin	Tagln		832480000	2803600000	2319700000	95647000	248830000	89544000
Q9WVA4;Q9R1Q8	Transgelin-2	Tagln2		799350000	1509100000	858390000	296490000	585720000	266970000
Q01853	Transitional endoplasmic reticulum ATPase	Vcp		668360000	1096900000	803570000	355160000	547110000	328770000
P40142	Transketolase	Tkt		1886500000	2031200000	1798900000	652900000	999940000	630640000
Q8CHW4	Translation initiation factor eIF-2B subunit epsilon	Eif2b5		0	11751000	0	0	0	0
Q8K0Z7	Translational activator of cytochrome c oxidase 1	Taco1		0	29271000	0	0	0	0
P63028	Translationally-controlled tumor protein	Tpt1		114470000	223000000	147580000	48142000	91815000	74690000
Q62348	Translin	Tsn		29211000	37806000	0	15740000	25553000	0
Q9CY50	Translocon-associated protein subunit alpha	Ssr1		48613000	106690000	76339000	0	36798000	17100000
Q62186	Translocon-associated protein subunit delta	Ssr4		57943000	81564000	67521000	18316000	26935000	0
Q9DCF9	Translocon-associated protein subunit gamma	Ssr3		17669000	41294000	26412000	0	11565000	0
P58021	Transmembrane 9 superfamily member 2	Tm9sf2		224300000	203660000	165360000	0	0	0
Q9ET30	Transmembrane 9 superfamily member 3	Tm9sf3		67941000	68561000	38723000	0	0	0
Q8BH24	Transmembrane 9 superfamily member 4	Tm9sf4		0	0	64413000	0	0	0
Q921L3	Transmembrane and coiled-coil domain-containing protein 1	Tmco1		0	0	0	4721600	11859000	0
Q9D1D4	Transmembrane emp24 domain-containing protein 10	Tmed10		168160000	314270000	209090000	0	69046000	47331000
Q9R0Q3	Transmembrane emp24 domain-containing protein 2	Tmed2		0	51128000	44783000	0	0	0
Q8R1V4	Transmembrane emp24 domain-containing protein 4	Tmed4		0	0	9798500	0	0	0
Q99KF1	Transmembrane emp24 domain-containing protein 9	Tmed9		0	93751000	94330000	14469000	21534000	11869000
Q9CQN6	Transmembrane protein 14C	Tmem14c		0	32303000	0	20495000	30126000	13255000
Q91XE8	Transmembrane protein 205	Tmem205		0	11289000	0	0	0	0
Q9CR67	Transmembrane protein 33	Tmem33		19512000	0	25583000	0	7803300	8280200
Q9DBS1	Transmembrane protein 43	Tmem43		19405000	0	24437000	0	0	0
Q8BFY9;Q99LG2	Transportin-1	Tnpo1		0	0	0	0	13065000	0
P07309	Transthyretin	Ttr		0	0	0	22381000	40847000	29271000
O08784	Treacle protein	Tcof1		0	0	0	7619600	16423000	0
Q62395	Trefoil factor 3	Tff3		20857000	10599000	0	0	0	0
Q8K558	Trem-like transcript 1 protein	Treml1		0	0	0	0	8122400	5484900
Q8JZU2	Tricarboxylate transport protein, mitochondrial	Slc25a1		0	27794000	0	0	0	0
Q8BMS1	Trifunctional enzyme subunit alpha, mitochondrial;Long-chain enoyl-CoA hydratase;Long chain 3-hydroxyacyl-CoA dehydrogenase	Hadha		726620000	798720000	574710000	40240000	77326000	13773000
Q99JY0	Trifunctional enzyme subunit beta, mitochondrial;3-ketoacyl-CoA thiolase	Hadhb		177200000	0	139400000	0	0	0
Q64737	Trifunctional purine biosynthetic protein adenosine-3;Phosphoribosylamine--glycine ligase;Phosphoribosylformylglycinamidine cyclo-ligase;Phosphoribosylglycinamide formyltransferase	Gart		0	21703000	0	14229000	18034000	0
P17751	Triosephosphate isomerase	Tpi1		1613600000	1962000000	1436000000	260230000	488070000	243390000
O89023	Tripeptidyl-peptidase 1	Tpp1		0	50766000	46352000	24125000	40360000	17841000
Q64514	Tripeptidyl-peptidase 2	Tpp2		0	27364000	0	0	0	6942100
Q99LF4	tRNA-splicing ligase RtcB homolog	Rtcb		89393000	62493000	52425000	7763400	12828000	4977800
Q9JHJ0	Tropomodulin-3	Tmod3		40429000	75204000	36188000	0	19402000	0
P58771	Tropomyosin alpha-1 chain	Tpm1		357830000	1138500000	348270000	0	43426000	0
P21107	Tropomyosin alpha-3 chain	Tpm3		380880000	414420000	290400000	104810000	164350000	122720000
Q6IRU2	Tropomyosin alpha-4 chain	Tpm4		82781000	147350000	176390000	106290000	267030000	136440000
P58774	Tropomyosin beta chain	Tpm2		1860700000	1627500000	1615900000	129280000	412520000	194500000
P32921	Tryptophan--tRNA ligase, cytoplasmic;T1-TrpRS;T2-TrpRS	Wars		70853000	149710000	85094000	0	28934000	0
Q3UX10	Tubulin alpha chain-like 3	Tubal3		11898000	0	0	0	0	0
P68369;P05214	Tubulin alpha-1A chain;Tubulin alpha-3 chain	Tuba1a;Tuba3a		30721000	70684000	29993000	22544000	46981000	28819000
P05213	Tubulin alpha-1B chain	Tuba1b		2492300000	5004800000	3681000000	1751300000	3056200000	1980300000
P68368	Tubulin alpha-4A chain	Tuba4a		80346000	288850000	198320000	75519000	114320000	79318000
A2AQ07	Tubulin beta-1 chain	Tubb1		0	0	0	24207000	0	0
Q7TMM9	Tubulin beta-2A chain	Tubb2a		0	19525000	14051000	0	25138000	9928700
P68372;Q9D6F9	Tubulin beta-4B chain;Tubulin beta-4A chain	Tubb4b;Tubb4a		2578000000	5052500000	3352800000	1427900000	2056300000	1187500000
P99024	Tubulin beta-5 chain	Tubb5		301860000	580040000	494080000	333320000	576030000	379170000
Q922F4	Tubulin beta-6 chain	Tubb6		25204000	0	0	0	0	9113400
Q9CRB6	Tubulin polymerization-promoting protein family member 3	Tppp3		73829000	137860000	90712000	0	0	0
Q3UDE2	Tubulin--tyrosine ligase-like protein 12	Ttll12		0	0	0	0	9008400	0
Q9D8Y7	Tumor necrosis factor alpha-induced protein 8-like protein 2	Tnfaip8l2		0	0	0	4470300	9053000	0
Q3U0V2	Tumor necrosis factor receptor type 1-associated DEATH domain protein	Tradd		0	11936000	0	0	0	0
Q62393	Tumor protein D52	Tpd52		747870000	516470000	390670000	7498800	54319000	7832500
Q4QQM4	Tumor protein p53-inducible protein 11	Trp53i11		0	0	0	0	0	0
Q91YR1	Twinfilin-1	Twf1		71391000	100290000	110130000	0	0	15060000
Q9Z0P5	Twinfilin-2	Twf2		0	0	0	13636000	23847000	14055000
P35991	Tyrosine-protein kinase BTK	Btk		0	0	0	0	22054000	0
P41241	Tyrosine-protein kinase CSK	Csk		0	0	0	16264000	35048000	12293000
P48025	Tyrosine-protein kinase SYK	Syk		0	0	0	20736000	47291000	21821000
P29351	Tyrosine-protein phosphatase non-receptor type 6	Ptpn6		0	8971800	0	133090000	234780000	106050000
P97797	Tyrosine-protein phosphatase non-receptor type substrate 1	Sirpa		0	0	0	2421500	6639800	0
Q91WQ3	Tyrosine--tRNA ligase, cytoplasmic;Tyrosine--tRNA ligase, cytoplasmic, N-terminally processed	Yars		0	27930000	0	0	12180000	11039000
Q62376	U1 small nuclear ribonucleoprotein 70 kDa	Snrnp70		0	0	0	0	40914000	0
Q62189	U1 small nuclear ribonucleoprotein A	Snrpa		0	42715000	0	0	0	9656900
P57784	U2 small nuclear ribonucleoprotein A	Snrpa1		0	0	0	0	19052000	7366600
Q6P4T2	U5 small nuclear ribonucleoprotein 200 kDa helicase	Snrnp200		15774000	25473000	17963000	11902000	23286000	12094000
O35900	U6 snRNA-associated Sm-like protein LSm2	Lsm2		0	0	0	0	11231000	0
P62311	U6 snRNA-associated Sm-like protein LSm3	Lsm3		0	14375000	0	0	20474000	7922700
Q9QXA5	U6 snRNA-associated Sm-like protein LSm4	Lsm4		0	0	9354700	0	14940000	5372700
Q6ZWM4	U6 snRNA-associated Sm-like protein LSm8	Lsm8		16338000	15528000	11869000	11736000	18353000	12130000
Q8R317	Ubiquilin-1	Ubqln1		0	23746000	16150000	0	0	0
Q9JMA1	Ubiquitin carboxyl-terminal hydrolase 14	Usp14		0	0	30632000	0	0	0
Q8R5H1	Ubiquitin carboxyl-terminal hydrolase 15	Usp15		0	0	0	0	0	9817800
P56399	Ubiquitin carboxyl-terminal hydrolase 5	Usp5		30264000	40444000	19830000	22964000	43375000	20907000
Q9JKB1;P58321	Ubiquitin carboxyl-terminal hydrolase isozyme L3	Uchl3		0	28759000	0	0	0	0
Q7TQI3	Ubiquitin thioesterase OTUB1	Otub1		21602000	0	0	13456000	32551000	12004000
P62983;P62984;P0CG49;P0CG50	Ubiquitin-40S ribosomal protein S27a;Ubiquitin;40S ribosomal protein S27a;Ubiquitin-60S ribosomal protein L40;Ubiquitin;60S ribosomal protein L40;Polyubiquitin-B;Ubiquitin;Polyubiquitin-C;Ubiquitin;Ubiquitin-related 1;Ubiquitin-related 2	Rps27a;Uba52;Ubb;Ubc		135780000	263760000	146050000	86267000	203670000	165630000
P62254	Ubiquitin-conjugating enzyme E2 G1;Ubiquitin-conjugating enzyme E2 G1, N-terminally processed	Ube2g1		0	0	0	0	0	0
P61087	Ubiquitin-conjugating enzyme E2 K	Ube2k		0	0	0	0	0	5560600
P68037	Ubiquitin-conjugating enzyme E2 L3	Ube2l3		141070000	114830000	101460000	33941000	94188000	25609000
P61089;Q9CQ37	Ubiquitin-conjugating enzyme E2 N	Ube2n		164260000	140740000	0	49387000	86541000	49763000
Q9CZY3;Q9D2M8	Ubiquitin-conjugating enzyme E2 variant 1;Ubiquitin-conjugating enzyme E2 variant 2	Ube2v1;Ube2v2		0	0	0	32558000	45972000	23345000
P61961	Ubiquitin-fold modifier 1	Ufm1		0	0	0	12521000	29123000	0
Q9CR09	Ubiquitin-fold modifier-conjugating enzyme 1	Ufc1		42469000	0	43384000	0	0	0
Q02053;P31254	Ubiquitin-like modifier-activating enzyme 1	Uba1		794240000	923950000	694460000	232090000	446270000	249010000
Q9CPX6	Ubiquitin-like-conjugating enzyme ATG3	Atg3		0	10163000	9718000	4136500	7568500	5106300
Q922Y1	UBX domain-containing protein 1	Ubxn1		0	25562000	0	34354000	0	9378600
Q8R059	UDP-glucose 4-epimerase	Gale		224310000	399590000	273140000	0	0	0
O70475	UDP-glucose 6-dehydrogenase	Ugdh		3283200000	2618600000	1481300000	0	0	0
Q6P5E4	UDP-glucose:glycoprotein glucosyltransferase 1	Uggt1		0	55789000	32478000	5736200	7455500	10706000
Q63886	UDP-glucuronosyltransferase 1-1	Ugt1a1		76742000	25286000	0	0	0	0
Q6ZQM8;Q62452;Q64435;P70691;P17717	UDP-glucuronosyltransferase 1-7C	Ugt1a7c		487380000	407270000	302740000	0	0	0
Q8R1T4	UDP-N-acetylglucosamine transporter	Slc35a3		0	0	0	0	0	0
Q91YN5	UDP-N-acetylhexosamine pyrophosphorylase;UDP-N-acetylgalactosamine pyrophosphorylase;UDP-N-acetylglucosamine pyrophosphorylase	Uap1		23421000	173350000	0	0	0	0
Q3TW96	UDP-N-acetylhexosamine pyrophosphorylase-like protein 1	Uap1l1		0	0	0	7621100	21924000	0
Q9DBP5	UMP-CMP kinase	Cmpk1		955630000	1372700000	917140000	62168000	133500000	51551000
Q9D937	Uncharacterized protein C11orf98 homolog			0	0	0	0	6004600	0
Q3TYS2	Uncharacterized protein C17orf62 homolog			0	0	0	0	4938200	5055400
A2A7S8	Uncharacterized protein KIAA1522	Kiaa1522		0	0	14202000	0	0	0
O88329	Unconventional myosin-Ia	Myo1a		149840000	225770000	54230000	0	0	0
P46735	Unconventional myosin-Ib	Myo1b		0	13492000	0	0	0	0
Q9WTI7	Unconventional myosin-Ic	Myo1c		23915000	33107000	29463000	0	17445000	0
Q5SYD0	Unconventional myosin-Id	Myo1d		86278000	54676000	43674000	0	0	0
E9Q634;P70248	Unconventional myosin-Ie;Unconventional myosin-If	Myo1e;Myo1f		0	6950300	0	0	0	0
Q5SUA5	Unconventional myosin-Ig	Myo1g		0	0	0	0	11830000	0
Q99104	Unconventional myosin-Va	Myo5a		0	0	0	63665000	222130000	179600000
Q64331	Unconventional myosin-VI	Myo6		86995000	84410000	57897000	0	0	0
Q99MZ6	Unconventional myosin-VIIb	Myo7b		0	29933000	0	0	0	0
Q9CQE8	UPF0568 protein C14orf166 homolog			0	33825000	0	14386000	25446000	0
A2AFS3	UPF0577 protein KIAA1324	Kiaa1324		0	0	16841000	0	0	0
Q8BHG2	UPF0587 protein C1orf123 homolog			0	34281000	0	0	0	0
Q78IK2	Up-regulated during skeletal muscle growth protein 5	Usmg5		315880000	213290000	297030000	24605000	28053000	27363000
P70697	Uroporphyrinogen decarboxylase	Urod		0	0	0	16825000	25560000	0
Q91ZJ5	UTP--glucose-1-phosphate uridylyltransferase	Ugp2		242650000	153500000	170460000	0	0	0
P54728	UV excision repair protein RAD23 homolog B	Rad23b		0	11087000	0	0	0	0
Q9QZ88	Vacuolar protein sorting-associated protein 29	Vps29		0	23236000	26294000	0	0	0
Q9EQH3	Vacuolar protein sorting-associated protein 35	Vps35		72162000	55782000	0	17541000	33163000	17267000
P46467;Q8VEJ9;Q8BPY9	Vacuolar protein sorting-associated protein 4B;Vacuolar protein sorting-associated protein 4A;Fidgetin-like protein 1	Vps4b;Vps4a;Fignl1		0	24749000	0	0	0	7891200
Q9CR26	Vacuolar protein sorting-associated protein VTA1 homolog	Vta1		16989000	17000000	14808000	5796700	11284000	0
Q9CQ80	Vacuolar protein-sorting-associated protein 25	Vps25		0	0	1382400	0	0	0
Q9Z1Q9	Valine--tRNA ligase	Vars		291350000	336690000	256160000	126880000	191110000	122600000
P29533	Vascular cell adhesion protein 1	Vcam1		0	0	0	6401200	0	0
P70460	Vasodilator-stimulated phosphoprotein	Vasp		40098000	76293000	52126000	40777000	90600000	33686000
P50544	Very long-chain specific acyl-CoA dehydrogenase, mitochondrial	Acadvl		124750000	176160000	107880000	0	0	0
O70503	Very-long-chain 3-oxoacyl-CoA reductase	Hsd17b12		48897000	168870000	73610000	0	0	0
Q9CY27	Very-long-chain enoyl-CoA reductase	Tecr		0	26749000	0	0	0	0
P63024;P63044	Vesicle-associated membrane protein 3;Vesicle-associated membrane protein 2	Vamp3;Vamp2		26533000	0	18810000	0	0	0
Q9WV55	Vesicle-associated membrane protein-associated protein A	Vapa		17714000	0	0	0	0	0
Q9QY76	Vesicle-associated membrane protein-associated protein B	Vapb		0	0	0	0	0	14140000
P46460	Vesicle-fusing ATPase	Nsf		0	24498000	0	0	15478000	0
O08547	Vesicle-trafficking protein SEC22b	Sec22b		0	37903000	35640000	12079000	0	0
Q9DBH5	Vesicular integral-membrane protein VIP36	Lman2		31899000	50779000	31104000	0	0	0
Q8VDJ3	Vigilin	Hdlbp		145760000	378600000	319750000	0	5318600	5046100
Q62468	Villin-1	Vil1		1677300000	1874600000	1125100000	0	0	0
P20152;P15331	Vimentin	Vim		1951600000	3375900000	2496600000	1227400000	1972300000	1057700000
Q64727	Vinculin	Vcl		401180000	431410000	422140000	121330000	185630000	149810000
Q9CRC0	Vitamin K epoxide reductase complex subunit 1	Vkorc1		18865000	16910000	29146000	5874300	0	0
Q60932	Voltage-dependent anion-selective channel protein 1	Vdac1		1413200000	859390000	925320000	162510000	179460000	149480000
Q60930	Voltage-dependent anion-selective channel protein 2	Vdac2		951900000	803610000	637800000	138370000	222300000	105540000
Q60931	Voltage-dependent anion-selective channel protein 3	Vdac3		328870000	245220000	162870000	28908000	31266000	20910000
Q99KC8	von Willebrand factor A domain-containing protein 5A	Vwa5a		0	26590000	0	0	0	7130300
Q8CC88	von Willebrand factor A domain-containing protein 8	Vwa8		24048000	24787000	0	0	0	0
P50516	V-type proton ATPase catalytic subunit A	Atp6v1a		21866000	72697000	21306000	10929000	51251000	20932000
P62814	V-type proton ATPase subunit B, brain isoform	Atp6v1b2		0	68710000	48760000	21248000	33724000	26385000
P50518	V-type proton ATPase subunit E 1	Atp6v1e1		0	13928000	19274000	5018700	14805000	11322000
Q9CR51	V-type proton ATPase subunit G 1	Atp6v1g1		79052000	0	0	7186200	15115000	8034500
Q8K1I7	WAS/WASL-interacting protein family member 1	Wipf1		0	0	0	13008000	16105000	0
O88342	WD repeat-containing protein 1	Wdr1		366850000	338230000	154880000	129220000	256410000	107560000
Q3UKJ7	WD40 repeat-containing protein SMU1;WD40 repeat-containing protein SMU1, N-terminally processed	Smu1		0	11451000	0	0	0	0
Q8BH43	Wiskott-Aldrich syndrome protein family member 2	Wasf2		0	17913000	0	10834000	16458000	7374300
Q11136	Xaa-Pro dipeptidase	Pepd		63319000	0	0	0	0	0
Q00519	Xanthine dehydrogenase/oxidase;Xanthine dehydrogenase;Xanthine oxidase	Xdh		0	19688000	0	0	0	0
Q5DU37	Zinc finger FYVE domain-containing protein 26	Zfyve26		0	22547000	0	0	0	0
Q9D115	Zinc finger protein 706	Znf706		0	16865000	38020000	11559000	22571000	13038000
O08900	Zinc finger protein Aiolos	Ikzf3		0	0	0	5724300	11461000	8193700
Q9JKN1	Zinc transporter 7	Slc30a7		0	18830000	0	0	0	0
Q8BGC4	Zinc-binding alcohol dehydrogenase domain-containing protein 2	Zadh2		13723000	0	0	0	0	0
Q8K0C5	Zymogen granule membrane protein 16	Zg16		634650000	817540000	906870000	0	0	0
Q62523	Zyxin	Zyx		0	0	17247000	13963000	33979000	16195000
E9PVA8		Gcn1l1		8248800	11788000	0	0	0	0
E9PVX6		Mki67		0	0	0	10462000	0	0
E9PYK3		Parp4		0	8468300	0	0	0	0
E9Q2M9		Wdfy4		0	0	0	0	14573000	0
E9Q5C9		Nolc1		0	0	0	0	4842300	0
E9Q7G0		Numa1		0	0	0	0	9260700	0
E9Q7P9		Cdhr2		0	7592500	0	0	0	0
P0DN34				146450000	103530000	122470000	0	0	0
P0DOV1				0	0	0	0	7791300	0
P0DP28;P0DP27;P0DP26;Q9D6P8				141810000	260740000	117660000	130480000	284140000	162450000
Q7TMC8		Fuk		0	12409000	0	0	0	0
Q8BML9		Qars		0	24751000	0	0	0	0
Q8K426		Retnlg		0	0	0	5797000	0	0
Q99J77		Nans		337040000	736530000	567340000	0	21669000	0
Q99L20		Gstt3		0	63780000	0	0	0	0
Q9D708		S100a16		0	21591000	20159000	0	0	0
Q9QX15		Clca3a1		0	0	0	0	3936300	2785700

## Sheet: Supplementary Table S2
Protein IDs	Protein names	Gene names		Colon_1	Colon_2	Colon_3	Spleen_1	Spleen_2	Spleen_3
Q9DCT1	1,5-anhydro-D-fructose reductase	Akr1e2		n. def.	-1.69072	n. def.	n. def.	n. def.	n. def.
Q64433	10 kDa heat shock protein, mitochondrial	Hspe1		2.63809	3.76796	3.3736	3.16655	3.33998	3.04147
O08810	116 kDa U5 small nuclear ribonucleoprotein component	Eftud2		n. def.	-1.54338	n. def.	-1.00131	-0.560896	n. def.
Q9CQV8	14-3-3 protein beta/alpha;14-3-3 protein beta/alpha, N-terminally processed	Ywhab		-0.234333	0.246202	-0.126719	0.373615	0.170597	0.0228634
P62259	14-3-3 protein epsilon	Ywhae		2.83282	3.15722	2.74849	2.89974	3.06922	2.90401
P68510	14-3-3 protein eta	Ywhah		1.34244	1.85807	1.54646	1.33571	2.21818	2.08709
P61982	14-3-3 protein gamma;14-3-3 protein gamma, N-terminally processed	Ywhag		0.575199	0.548353	0.403143	0.891397	1.75557	n. def.
O70456	14-3-3 protein sigma	Sfn		1.84811	2.864	0.827311	n. def.	n. def.	n. def.
P68254	14-3-3 protein theta	Ywhaq		0.904125	1.21058	1.20259	0.289164	1.05931	0.828102
P63101	14-3-3 protein zeta/delta	Ywhaz		4.27133	4.73074	3.8559	4.45684	4.89139	4.31643
Q9ERR7	15 kDa selenoprotein	2015-09-01		-3.04386	-1.44932	n. def.	n. def.	n. def.	n. def.
Q8VCC1	15-hydroxyprostaglandin dehydrogenase [NAD(+)]	Hpgd		-1.2298	-2.17888	n. def.	n. def.	n. def.	n. def.
Q8VCR2	17-beta-hydroxysteroid dehydrogenase 13	Hsd17b13		-1.661	n. def.	n. def.	n. def.	n. def.	n. def.
P51432	1-phosphatidylinositol 4,5-bisphosphate phosphodiesterase beta-3	Plcb3		n. def.	n. def.	-3.44619	n. def.	n. def.	n. def.
Q8CIH5	1-phosphatidylinositol 4,5-bisphosphate phosphodiesterase gamma-2	Plcg2		n. def.	n. def.	n. def.	-2.47489	n. def.	-2.80387
P16330	2,3-cyclic-nucleotide 3-phosphodiesterase	Cnp		n. def.	n. def.	n. def.	-0.846819	-0.551527	-0.30619
Q9CQ62	2,4-dienoyl-CoA reductase, mitochondrial	Decr1		n. def.	-0.085125	-1.24333	-1.36654	n. def.	n. def.
P11928	2-5-oligoadenylate synthase 1A	Oas1a		n. def.	-1.26516	-1.80525	n. def.	-2.30739	n. def.
P62334	26S protease regulatory subunit 10B	Psmc6		-0.0526924	0.438038	-0.0494099	-0.253365	0.13735	0.330288
P62192	26S protease regulatory subunit 4	Psmc1		-0.541637	0.85487	-0.620895	0.0286427	0.546776	0.30468
O88685	26S protease regulatory subunit 6A	Psmc3		-1.89622	-0.85951	-1.12239	-2.27988	-1.00155	-0.619247
P54775	26S protease regulatory subunit 6B	Psmc4		-0.45731	-0.665508	-0.647297	-1.22228	-0.685497	-0.340279
P46471	26S protease regulatory subunit 7	Psmc2		-0.873844	0.147551	n. def.	-0.904789	-0.407595	-0.352077
P62196	26S protease regulatory subunit 8	Psmc5		-0.478012	0.0111752	-0.725925	-0.483988	0.0669193	-0.248627
Q3TXS7	26S proteasome non-ATPase regulatory subunit 1	Psmd1		-1.74179	-0.866966	-0.835283	n. def.	-0.746843	-0.360209
Q8BG32	26S proteasome non-ATPase regulatory subunit 11	Psmd11		0.285849	0.976923	0.113461	-0.591286	1.06089	0.4807
Q9D8W5	26S proteasome non-ATPase regulatory subunit 12	Psmd12		-1.56497	-2.13622	-1.99157	n. def.	-2.08287	n. def.
Q9WVJ2	26S proteasome non-ATPase regulatory subunit 13	Psmd13		n. def.	-1.10606	-0.957066	-0.999626	-0.762283	n. def.
O35593	26S proteasome non-ATPase regulatory subunit 14	Psmd14		-1.55297	-0.391844	n. def.	n. def.	-0.180408	-0.251106
Q8VDM4	26S proteasome non-ATPase regulatory subunit 2	Psmd2		0.0634518	0.94092	0.0996113	0.782263	0.971348	0.60236
P14685	26S proteasome non-ATPase regulatory subunit 3	Psmd3		-0.23324	0.690445	-0.209587	-0.667252	-0.198429	-0.453632
O35226	26S proteasome non-ATPase regulatory subunit 4	Psmd4		n. def.	-0.451647	-0.715385	n. def.	n. def.	n. def.
Q8BJY1	26S proteasome non-ATPase regulatory subunit 5	Psmd5		-2.17495	-0.738123	-0.763819	n. def.	-0.400515	-1.05786
Q99JI4	26S proteasome non-ATPase regulatory subunit 6	Psmd6		-1.11526	n. def.	n. def.	n. def.	-1.04505	n. def.
P26516	26S proteasome non-ATPase regulatory subunit 7	Psmd7		-0.84837	-0.699352	-0.739573	-0.65852	-0.61507	-1.41911
Q9CX56	26S proteasome non-ATPase regulatory subunit 8	Psmd8		n. def.	n. def.	n. def.	-1.69422	-1.34295	n. def.
Q9CR00	26S proteasome non-ATPase regulatory subunit 9	Psmd9		n. def.	-3.03783	-3.20688	n. def.	n. def.	n. def.
Q3UHX2	28 kDa heat- and acid-stable phosphoprotein	Pdap1		n. def.	n. def.	-3.53963	n. def.	n. def.	n. def.
Q9DC71	28S ribosomal protein S15, mitochondrial	Mrps15		n. def.	-3.20316	n. def.	n. def.	n. def.	n. def.
Q9CQX8	28S ribosomal protein S36, mitochondrial	Mrps36		n. def.	-2.08817	n. def.	n. def.	n. def.	n. def.
Q60597	2-oxoglutarate dehydrogenase, mitochondrial	Ogdh		2.16832	2.72334	1.72907	-0.983273	-0.501438	-0.555058
P26150;P26149;O35469;Q61767;Q61694	3 beta-hydroxysteroid dehydrogenase/Delta 5-->4-isomerase type 3;3-beta-hydroxy-Delta(5)-steroid dehydrogenase;Steroid Delta-isomerase;3 beta-hydroxysteroid dehydrogenase/Delta 5-->4-isomerase type 2;3-beta-hydroxy-Delta(5)-steroid dehydrogenase;Steroid Delta-isomerase;3 beta-hydroxysteroid dehydrogenase/Delta 5-->4-isomerase type 6;3-beta-hydroxy-Delta(5)-steroid dehydrogenase;Steroid Delta-isom…	Hsd3b3;Hsd3b2;Hsd3b6		0.898203	-0.162409	n. def.	n. def.	n. def.	n. def.
Q9Z0S1	3(2),5-bisphosphate nucleotidase 1	Bpnt1		1.22777	0.925436	1.01598	n. def.	n. def.	n. def.
Q9DB15	39S ribosomal protein L12, mitochondrial	Mrpl12		-0.843271	0.380123	0.0125675	n. def.	-1.33396	n. def.
Q9D1P0	39S ribosomal protein L13, mitochondrial	Mrpl13		n. def.	-2.36482	n. def.	n. def.	n. def.	n. def.
Q8JZS9	39S ribosomal protein L48, mitochondrial	Mrpl48		n. def.	n. def.	-3.08326	n. def.	n. def.	n. def.
Q8VDT9	39S ribosomal protein L50, mitochondrial	Mrpl50		n. def.	-2.29144	n. def.	n. def.	n. def.	n. def.
P70245	3-beta-hydroxysteroid-Delta(8),Delta(7)-isomerase	Ebp		-1.65427	-0.432833	-0.287842	n. def.	-2.14061	n. def.
O08756	3-hydroxyacyl-CoA dehydrogenase type-2	Hsd17b10		n. def.	n. def.	-2.03371	n. def.	n. def.	n. def.
Q99L13	3-hydroxyisobutyrate dehydrogenase, mitochondrial	Hibadh		n. def.	-2.26899	n. def.	n. def.	n. def.	n. def.
Q8QZS1	3-hydroxyisobutyryl-CoA hydrolase, mitochondrial	Hibch		n. def.	-0.262041	n. def.	n. def.	n. def.	n. def.
Q921H8;Q8VCH0	3-ketoacyl-CoA thiolase A, peroxisomal;3-ketoacyl-CoA thiolase B, peroxisomal	Acaa1a;Acaa1b		0.760132	1.22547	0.987724	n. def.	-4.31309	-2.60619
Q8BWT1	3-ketoacyl-CoA thiolase, mitochondrial	Acaa2		2.81749	3.23887	1.80517	-0.456408	0.589695	-0.329699
Q99J99	3-mercaptopyruvate sulfurtransferase	Mpst		1.24667	1.8437	0.982754	n. def.	n. def.	n. def.
P63325	40S ribosomal protein S10	Rps10		0.9736	1.84964	1.55698	1.35314	1.64591	1.60153
P62281	40S ribosomal protein S11	Rps11		1.06523	1.53195	0.744347	1.54598	1.84979	-0.590265
P63323	40S ribosomal protein S12	Rps12		-0.660139	1.20426	1.06229	1.11256	2.55552	1.39843
P62301	40S ribosomal protein S13	Rps13		2.99197	3.02399	3.11645	3.02203	3.17717	3.02021
P62264	40S ribosomal protein S14	Rps14		1.13564	1.26983	1.3185	0.668224	1.31374	1.02357
P62843	40S ribosomal protein S15	Rps15		n. def.	0.0191917	-0.468697	n. def.	-0.572155	n. def.
P62245	40S ribosomal protein S15a	Rps15a		2.0668	2.12442	2.40493	2.39323	2.07341	2.56705
P14131	40S ribosomal protein S16	Rps16		1.63381	2.61043	2.03987	2.22729	2.31784	2.65911
P63276	40S ribosomal protein S17	Rps17		0.225847	1.29063	1.13956	0.527082	0.432182	0.644308
P62270	40S ribosomal protein S18	Rps18		0.981335	2.36255	1.24496	2.50382	3.44613	2.79703
Q9CZX8	40S ribosomal protein S19	Rps19		1.83109	2.46096	1.83561	0.707504	1.87946	1.98973
P25444	40S ribosomal protein S2	Rps2		3.02732	2.93804	2.84604	2.23396	2.76896	2.30913
P60867	40S ribosomal protein S20	Rps20		2.0167	2.86803	2.34007	2.33514	2.52905	2.23822
Q9CQR2	40S ribosomal protein S21	Rps21		n. def.	1.98715	1.75083	1.10554	1.21421	0.959705
P62267	40S ribosomal protein S23	Rps23		-0.358032	-0.488268	-0.308878	0.289278	1.09895	0.31509
P62849	40S ribosomal protein S24	Rps24		-1.36161	0.477144	-0.599606	-0.120823	-0.736309	-0.497101
P62852	40S ribosomal protein S25	Rps25		1.70726	2.24979	1.95447	1.0378	2.52484	2.43378
P62855	40S ribosomal protein S26	Rps26		0.316032	1.58898	0.869556	1.26642	1.48396	0.923792
Q6ZWU9	40S ribosomal protein S27	Rps27		n. def.	0.152964	-0.593655	0.274015	0.340088	-0.0355568
Q6ZWY3	40S ribosomal protein S27-like	Rps27l		-0.751093	-0.0668793	-0.383066	-0.798792	-0.686176	-1.05311
P62858	40S ribosomal protein S28	Rps28		0.852419	1.52383	0.849638	0.974611	2.07056	1.82441
P62274	40S ribosomal protein S29	Rps29		n. def.	n. def.	n. def.	-2.93689	n. def.	-2.57135
P62908	40S ribosomal protein S3	Rps3		3.07155	3.30842	3.15326	3.0218	3.09338	3.13816
P62862	40S ribosomal protein S30	Fau		-0.941496	n. def.	n. def.	0.252245	0.0509377	-1.13609
P97351	40S ribosomal protein S3a	Rps3a		3.25181	3.20852	3.30986	2.56236	3.10173	2.35564
P62702	40S ribosomal protein S4, X isoform	Rps4x		1.07865	2.22606	1.40028	1.80702	1.79252	1.69278
P97461	40S ribosomal protein S5;40S ribosomal protein S5, N-terminally processed	Rps5		0.595285	1.42827	0.908688	1.04704	1.0684	1.24841
P62754	40S ribosomal protein S6	Rps6		2.22369	2.08698	1.88126	1.62718	1.90224	0.6884
P62082	40S ribosomal protein S7	Rps7		n. def.	0.177013	0.365171	1.00669	0.474318	0.958353
P62242	40S ribosomal protein S8	Rps8		2.92513	2.83014	2.56347	2.65423	2.94615	2.20092
Q6ZWN5	40S ribosomal protein S9	Rps9		2.32492	1.74209	1.90364	1.66072	1.97262	1.65432
P14206	40S ribosomal protein SA	Rpsa		1.53489	3.77917	3.76501	3.53242	3.94402	3.89556
P10852	4F2 cell-surface antigen heavy chain	Slc3a2		n. def.	n. def.	n. def.	n. def.	0.362684	n. def.
Q9JLJ2	4-trimethylaminobutyraldehyde dehydrogenase	Aldh9a1		0.119457	0.797136	0.186348	-0.0171585	-0.436598	-0.809673
Q9JM14	5(3)-deoxyribonucleotidase, cytosolic type	Nt5c		n. def.	0.434719	-0.602907	n. def.	-0.452356	n. def.
P70290	55 kDa erythrocyte membrane protein	Mpp1		n. def.	n. def.	n. def.	-1.27446	n. def.	n. def.
P63038	60 kDa heat shock protein, mitochondrial	Hspd1		3.82318	4.64396	4.42046	3.77317	4.14463	3.89373
P14869	60S acidic ribosomal protein P0	Rplp0		1.98162	2.5843	2.03041	2.41118	2.89539	2.4988
P47955	60S acidic ribosomal protein P1	Rplp1		1.13513	2.4028	2.26871	1.83283	2.51558	2.31682
P99027	60S acidic ribosomal protein P2	Rplp2		2.33646	2.92124	2.34548	2.45027	2.82829	2.48042
Q6ZWV3;P86048	60S ribosomal protein L10;60S ribosomal protein L10-like	Rpl10;Rpl10l		n. def.	0.616699	-0.988146	n. def.	0.358929	-1.04746
P53026	60S ribosomal protein L10a	Rpl10a		0.176636	0.744162	0.64414	0.512709	0.719429	0.165451
Q9CXW4	60S ribosomal protein L11	Rpl11		0.991365	1.83035	0.476242	2.08176	1.63156	0.788969
P35979	60S ribosomal protein L12	Rpl12		2.55262	2.5503	2.29448	2.60561	2.70804	2.49607
P47963	60S ribosomal protein L13	Rpl13		0.839668	1.17738	1.4957	1.08855	1.70497	0.208567
P19253	60S ribosomal protein L13a	Rpl13a		-0.671915	0.121881	0.167887	0.143187	0.446201	0.745523
Q9CR57	60S ribosomal protein L14	Rpl14		2.31983	2.95718	2.5732	2.53729	2.77272	2.51234
Q9CZM2	60S ribosomal protein L15	Rpl15		n. def.	0.662699	-0.451336	-0.451223	0.851894	-0.298662
Q9CPR4	60S ribosomal protein L17	Rpl17		0.0758991	n. def.	-1.71806	0.374479	0.560493	1.03986
P35980	60S ribosomal protein L18	Rpl18		1.76961	1.3289	0.959492	1.09447	0.856256	0.782753
P62717	60S ribosomal protein L18a	Rpl18a		0.100147	0.260956	n. def.	0.223034	0.224072	0.417967
P84099	60S ribosomal protein L19	Rpl19		-1.85094	-1.21265	-1.9185	-0.903214	-1.19081	-2.00037
O09167	60S ribosomal protein L21	Rpl21		-0.259266	0.368805	-0.203756	-0.434263	0.211237	-0.382809
P67984	60S ribosomal protein L22	Rpl22		1.74711	1.75435	1.91813	1.78128	0.994534	2.29211
Q9D7S7	60S ribosomal protein L22-like 1	Rpl22l1		-4.16003	-1.2819	n. def.	n. def.	-1.29078	-2.33245
P62830	60S ribosomal protein L23	Rpl23		0.147715	1.49717	0.648493	1.10095	2.2258	1.37228
P62751	60S ribosomal protein L23a	Rpl23a		1.68968	1.80851	1.07367	1.53753	0.848282	1.31141
Q8BP67	60S ribosomal protein L24	Rpl24		1.13009	0.127615	1.85707	1.80676	2.17784	0.767351
P61255	60S ribosomal protein L26	Rpl26		n. def.	0.28628	n. def.	0.275637	n. def.	-0.172764
P61358	60S ribosomal protein L27	Rpl27		0.874182	2.26552	0.918131	2.1442	1.70605	2.31353
P14115	60S ribosomal protein L27a	Rpl27a		0.631638	1.4352	0.817036	0.930101	1.21968	0.573835
P41105	60S ribosomal protein L28	Rpl28		-1.93597	0.080328	0.00568581	n. def.	-1.01159	n. def.
P27659	60S ribosomal protein L3	Rpl3		0.398237	2.01622	1.3829	1.01488	1.25051	-0.325775
P62889	60S ribosomal protein L30	Rpl30		0.638863	1.11092	0.738121	1.33954	1.21452	1.41637
P62900	60S ribosomal protein L31	Rpl31		n. def.	0.467974	-1.09808	0.97366	1.44144	0.529482
P62911	60S ribosomal protein L32	Rpl32		n. def.	n. def.	n. def.	n. def.	-0.827372	-2.08039
Q9D1R9	60S ribosomal protein L34	Rpl34		-0.188679	0.99675	-0.122017	1.6369	n. def.	n. def.
Q6ZWV7	60S ribosomal protein L35	Rpl35		0.543987	-0.166939	-0.331581	0.222954	0.603962	-0.332634
P47964	60S ribosomal protein L36	Rpl36		0.730782	0.0468807	0.178661	0.15834	0.278595	-0.278053
Q9JJI8	60S ribosomal protein L38	Rpl38		-1.69257	-0.523823	-0.219954	-0.302547	-0.167068	-0.562368
P62892	60S ribosomal protein L39	Rpl39		0.541897	-0.163666	0.0473537	-0.947952	-0.432365	n. def.
Q9D8E6	60S ribosomal protein L4	Rpl4		2.16432	2.83791	2.70406	1.81329	2.03888	1.92036
P47962	60S ribosomal protein L5	Rpl5		2.01884	2.31287	1.54989	1.67917	1.66867	1.19456
P47911	60S ribosomal protein L6	Rpl6		2.82228	2.87985	2.77933	2.99438	2.83861	2.9155
P14148	60S ribosomal protein L7	Rpl7		1.65208	1.62455	1.8613	2.09779	2.22498	0.106836
P12970	60S ribosomal protein L7a	Rpl7a		3.12394	2.78271	2.93503	2.39359	2.62535	2.60711
P62918	60S ribosomal protein L8	Rpl8		-0.147404	0.158741	0.558207	2.15516	2.54386	1.64318
P51410	60S ribosomal protein L9	Rpl9		-0.810854	0.370167	-0.135008	0.282839	0.418659	0.137976
Q9DCD0	6-phosphogluconate dehydrogenase, decarboxylating	Pgd		3.37059	3.71522	3.28194	1.80729	2.15193	2.09872
Q9CQ60	6-phosphogluconolactonase	Pgls		-0.0228939	0.744831	0.586962	0.680758	1.56721	0.589258
Q9R1Z7	6-pyruvoyl tetrahydrobiopterin synthase	Pts		n. def.	-3.40677	n. def.	n. def.	n. def.	n. def.
P20029	78 kDa glucose-regulated protein	Hspa5		4.60765	5.71119	5.42589	4.80194	5.27632	4.83265
O88455	7-dehydrocholesterol reductase	Dhcr7		-2.96753	n. def.	n. def.	n. def.	n. def.	n. def.
Q9D2R0	Acetoacetyl-CoA synthetase	Aacs		n. def.	-1.62662	-1.53211	n. def.	n. def.	n. def.
Q8CAY6	Acetyl-CoA acetyltransferase, cytosolic	Acat2		n. def.	-2.17018	n. def.	n. def.	n. def.	n. def.
Q8QZT1	Acetyl-CoA acetyltransferase, mitochondrial	Acat1		1.87191	3.31466	2.61762	1.07186	1.16456	0.899069
Q9QXG4	Acetyl-coenzyme A synthetase, cytoplasmic	Acss2		n. def.	-2.10151	-2.66693	n. def.	n. def.	n. def.
Q9WV54	Acid ceramidase;Acid ceramidase subunit alpha;Acid ceramidase subunit beta	Asah1		n. def.	-1.53598	n. def.	-2.22017	-1.38067	n. def.
P70158	Acid sphingomyelinase-like phosphodiesterase 3a	Smpdl3a		-2.93922	n. def.	n. def.	n. def.	n. def.	n. def.
O35381;Q64G17	Acidic leucine-rich nuclear phosphoprotein 32 family member A	Anp32a		0.261185	1.81772	-0.447203	2.07146	2.64984	1.67309
Q9EST5	Acidic leucine-rich nuclear phosphoprotein 32 family member B	Anp32b		-1.11713	-0.0150375	-0.743876	0.525524	1.07182	0.798189
P97822	Acidic leucine-rich nuclear phosphoprotein 32 family member E	Anp32e		-1.4301	-1.69641	-1.8525	0.121225	1.23519	0.292089
Q91XA9	Acidic mammalian chitinase	Chia		0.538481	n. def.	n. def.	n. def.	n. def.	n. def.
Q99KI0	Aconitate hydratase, mitochondrial	Aco2		4.24638	4.69267	3.97524	1.34955	2.01834	1.372
P68033;P68134	Actin, alpha cardiac muscle 1;Actin, alpha skeletal muscle	Actc1;Acta1		5.20265	6.18412	6.30416	3.67717	4.2409	4.04994
P62737;P63268	Actin, aortic smooth muscle;Actin, gamma-enteric smooth muscle	Acta2;Actg2		-0.754549	-1.84673	0.161066	n. def.	n. def.	n. def.
P60710	Actin, cytoplasmic 1;Actin, cytoplasmic 1, N-terminally processed	Actb		0.0649548	2.96425	1.94192	2.73479	2.9477	2.68087
P63260	Actin, cytoplasmic 2;Actin, cytoplasmic 2, N-terminally processed	Actg1		7.18773	8.67306	8.04205	8.50822	8.88887	8.86366
P61161	Actin-related protein 2	Actr2		1.00533	1.48672	0.959686	1.76185	1.34317	1.51696
Q9WV32	Actin-related protein 2/3 complex subunit 1B	Arpc1b		1.45307	1.96662	1.38341	2.34979	2.47405	2.46414
Q9CVB6	Actin-related protein 2/3 complex subunit 2	Arpc2		1.45558	0.984602	0.901312	1.29468	1.97719	1.17311
Q9JM76	Actin-related protein 2/3 complex subunit 3	Arpc3		-2.13801	1.25838	0.304302	1.19569	2.07975	0.895391
P59999	Actin-related protein 2/3 complex subunit 4	Arpc4		1.89243	2.50691	2.12957	3.35231	3.47696	3.27021
Q9CPW4	Actin-related protein 2/3 complex subunit 5	Arpc5		1.55875	1.98143	1.7049	2.46032	2.57331	2.07877
Q9D898	Actin-related protein 2/3 complex subunit 5-like protein	Arpc5l		n. def.	-1.89304	-1.92977	-0.846399	-0.202879	n. def.
Q99JY9;Q641P0	Actin-related protein 3	Actr3		2.20695	2.27498	2.02158	2.60431	2.99809	2.51078
P11031	Activated RNA polymerase II transcriptional coactivator p15	Sub1		-1.48643	-2.07841	-0.884983	-0.0635357	0.190907	-0.00699806
Q8BK64	Activator of 90 kDa heat shock protein ATPase homolog 1	Ahsa1		n. def.	n. def.	n. def.	n. def.	-0.407082	n. def.
Q9Z103	Activity-dependent neuroprotector homeobox protein	Adnp		n. def.	-1.2334	n. def.	n. def.	n. def.	n. def.
Q9CR21	Acyl carrier protein, mitochondrial	Ndufab1		n. def.	-1.10799	n. def.	n. def.	n. def.	n. def.
Q8R146	Acylamino-acid-releasing enzyme	Apeh		n. def.	0.339956	n. def.	-1.93782	n. def.	n. def.
Q91WG0	Acylcarnitine hydrolase	Ces2c		1.32463	2.25716	-0.260021	n. def.	n. def.	n. def.
Q8JZN5	Acyl-CoA dehydrogenase family member 9, mitochondrial	Acad9		-1.32593	-1.58566	-2.2335	n. def.	n. def.	n. def.
Q8VCW8	Acyl-CoA synthetase family member 2, mitochondrial	Acsf2		2.13177	2.09037	1.44531	n. def.	n. def.	n. def.
P31786	Acyl-CoA-binding protein	Dbi		4.55031	4.41234	4.51767	2.95165	3.23196	3.11176
Q3UNX5	Acyl-coenzyme A synthetase ACSM3, mitochondrial	Acsm3		n. def.	-2.14257	-2.06085	n. def.	n. def.	n. def.
O55137;Q9QYR9;Q32Q92;Q8BWN8;Q6Q2Z6;Q9QYR7	Acyl-coenzyme A thioesterase 1;Acyl-coenzyme A thioesterase 2, mitochondrial;Acyl-coenzyme A thioesterase 6;Acyl-coenzyme A thioesterase 4	Acot1;Acot2;Acot6;Acot4		n. def.	-1.88444	n. def.	n. def.	n. def.	n. def.
P56376	Acylphosphatase-1	Acyp1		n. def.	n. def.	n. def.	n. def.	-2.53483	n. def.
P97823	Acyl-protein thioesterase 1	Lypla1		-0.402002	-0.0259132	-0.378878	n. def.	-0.11796	n. def.
Q8R0F8	Acylpyruvase FAHD1, mitochondrial	Fahd1		n. def.	-3.04647	n. def.	n. def.	n. def.	n. def.
Q64010	Adapter molecule crk	Crk		-2.10985	n. def.	n. def.	n. def.	n. def.	n. def.
Q9D1J1	Adaptin ear-binding coat-associated protein 2	Necap2		n. def.	-3.57786	n. def.	n. def.	-2.38537	n. def.
P08030	Adenine phosphoribosyltransferase	Aprt		-0.749151	-1.58656	-2.02414	-1.70902	n. def.	n. def.
P55264	Adenosine kinase	Adk		1.07104	1.48933	-0.0754337	n. def.	-2.14244	n. def.
P50247	Adenosylhomocysteinase	Ahcy		3.15993	3.08606	2.79929	2.29113	2.62632	2.06627
Q9WTP6	Adenylate kinase 2, mitochondrial;Adenylate kinase 2, mitochondrial, N-terminally processed	Ak2		0.441607	2.53068	-0.224014	n. def.	-0.544836	-1.21661
Q9R0Y5	Adenylate kinase isoenzyme 1	Ak1		n. def.	n. def.	n. def.	n. def.	-1.98962	n. def.
P54822	Adenylosuccinate lyase	Adsl		n. def.	n. def.	n. def.	n. def.	-0.131969	-0.578138
P46664	Adenylosuccinate synthetase isozyme 2	Adss		-2.22203	-1.58477	n. def.	-1.70706	-1.8717	n. def.
P40124;Q9CYT6	Adenylyl cyclase-associated protein 1	Cap1		1.77065	2.49664	1.93866	3.19275	3.36892	3.22782
Q9D7N9	Adipocyte plasma membrane-associated protein	Apmap		n. def.	-1.87693	n. def.	n. def.	n. def.	n. def.
P48962;Q3V132	ADP/ATP translocase 1	Slc25a4		-0.0829487	-0.79533	n. def.	-0.108879	n. def.	-0.171534
P51881	ADP/ATP translocase 2;ADP/ATP translocase 2, N-terminally processed	Slc25a5		4.62568	5.92299	5.08607	4.31015	4.33519	4.40664
Q8VDL4	ADP-dependent glucokinase	Adpgk		n. def.	n. def.	n. def.	-2.93117	n. def.	n. def.
P56528	ADP-ribosyl cyclase/cyclic ADP-ribose hydrolase 1	Cd38		-1.45652	n. def.	n. def.	n. def.	n. def.	n. def.
P84078;P61205;Q8BSL7	ADP-ribosylation factor 1;ADP-ribosylation factor 3;ADP-ribosylation factor 2	Arf1;Arf3;Arf2		1.33051	2.09169	1.31759	1.88855	2.24546	1.69481
P61750	ADP-ribosylation factor 4	Arf4		-2.88884	-0.255459	-1.71719	n. def.	n. def.	n. def.
P84084	ADP-ribosylation factor 5	Arf5		-0.861734	-0.198006	n. def.	-0.597849	n. def.	n. def.
P62331	ADP-ribosylation factor 6	Arf6		-1.8484	-0.980679	-1.54039	n. def.	n. def.	n. def.
Q9D8S3	ADP-ribosylation factor GTPase-activating protein 3	Arfgap3		-2.81243	n. def.	-1.56364	n. def.	n. def.	n. def.
P61211	ADP-ribosylation factor-like protein 1	Arl1		-2.37012	n. def.	n. def.	n. def.	n. def.	n. def.
Q9JKW0	ADP-ribosylation factor-like protein 6-interacting protein 1	Arl6ip1		-1.74603	n. def.	n. def.	n. def.	n. def.	n. def.
Q9CQW2;Q8VEH3	ADP-ribosylation factor-like protein 8B;ADP-ribosylation factor-like protein 8A	Arl8b;Arl8a		-2.69267	n. def.	-2.60276	n. def.	n. def.	n. def.
Q60604	Adseverin	Scin		0.138075	1.9983	2.13039	n. def.	n. def.	n. def.
Q8JZQ2	AFG3-like protein 2	Afg3l2		n. def.	-1.9444	n. def.	n. def.	n. def.	n. def.
Q8QZR5	Alanine aminotransferase 1	Gpt		-1.60181	n. def.	n. def.	n. def.	n. def.	n. def.
Q8BGQ7	Alanine--tRNA ligase, cytoplasmic	Aars		-2.12466	n. def.	-1.48717	-1.47461	n. def.	-1.34702
Q9JII6	Alcohol dehydrogenase [NADP(+)]	Akr1a1		2.16235	3.01019	3.04302	1.33954	0.822083	1.29939
P00329	Alcohol dehydrogenase 1	Adh1		0.271179	2.64838	2.45655	n. def.	n. def.	n. def.
P28474;Q64437	Alcohol dehydrogenase class-3	Adh5		0.944912	0.818407	-0.32041	-0.391397	-0.168255	-0.329201
Q571I9	Aldehyde dehydrogenase family 16 member A1	Aldh16a1		n. def.	-1.49627	-1.17885	n. def.	n. def.	n. def.
Q9CZS1	Aldehyde dehydrogenase X, mitochondrial	Aldh1b1		3.39853	3.39827	2.7344	n. def.	n. def.	n. def.
P47738;Q9JHW9;Q62148	Aldehyde dehydrogenase, mitochondrial	Aldh2		4.07523	4.69152	4.3477	3.45981	3.92776	3.57311
Q8VC28	Aldo-keto reductase family 1 member C13	Akr1c13		2.57585	2.18237	1.30447	n. def.	n. def.	n. def.
Q8K023	Aldo-keto reductase family 1 member C18	Akr1c18		n. def.	-0.0714722	-0.599405	n. def.	n. def.	n. def.
Q8K157	Aldose 1-epimerase	Galm		-1.30226	-2.49411	-2.24799	n. def.	n. def.	n. def.
P45376	Aldose reductase	Akr1b1		1.59873	2.46902	1.99253	2.10465	2.19285	1.93315
P45377	Aldose reductase-related protein 2	Akr1b8		0.945412	1.20329	1.30071	n. def.	n. def.	-0.879539
O70200	Allograft inflammatory factor 1	Aif1		n. def.	n. def.	n. def.	-1.62145	n. def.	n. def.
Q8K4F5	Alpha/beta hydrolase domain-containing protein 11	Abhd11		n. def.	-2.37129	-1.8069	n. def.	n. def.	n. def.
Q8VCR7	Alpha/beta hydrolase domain-containing protein 14B	Abhd14b		-0.664934	0.526825	-0.106918	-3.04074	-1.79715	n. def.
Q00896;P07758	Alpha-1-antitrypsin 1-3;Alpha-1-antitrypsin 1-1	Serpina1c;Serpina1a		-1.00928	n. def.	n. def.	0.226553	0.314249	0.270815
Q00897	Alpha-1-antitrypsin 1-4	Serpina1d		-1.71371	n. def.	n. def.	1.32991	1.80798	0.00699806
Q19LI2	Alpha-1B-glycoprotein	A1bg		n. def.	n. def.	n. def.	n. def.	-1.12056	-1.13097
P29699	Alpha-2-HS-glycoprotein	Ahsg		n. def.	n. def.	n. def.	n. def.	-1.04446	n. def.
Q61838;Q6GQT1	Alpha-2-macroglobulin;Alpha-2-macroglobulin 165 kDa subunit;Alpha-2-macroglobulin 35 kDa subunit	A2m		n. def.	n. def.	n. def.	1.95478	1.95139	1.28699
Q7TPR4;Q9JI91	Alpha-actinin-1	Actn1		2.45201	3.06453	2.79053	3.06242	3.24972	3.0564
P57780;O88990	Alpha-actinin-4	Actn4		4.37214	4.93741	4.54281	4.21903	4.49243	4.42269
Q9QYC0	Alpha-adducin	Add1		n. def.	-2.10184	n. def.	-2.07684	n. def.	n. def.
P61164	Alpha-centractin	Actr1a		-1.09269	-1.05988	-0.661922	-1.30255	-1.32503	n. def.
P17182;P21550	Alpha-enolase	Eno1		4.52192	4.63623	4.2855	4.32268	4.64005	4.31333
Q9CY02	Alpha-hemoglobin-stabilizing protein	Ahsp		n. def.	n. def.	n. def.	1.33603	1.22903	1.86339
P27046	Alpha-mannosidase 2	Man2a1		n. def.	-1.40212	n. def.	n. def.	n. def.	n. def.
Q9QWR8	Alpha-N-acetylgalactosaminidase	Naga		-0.932261	-0.896862	-1.596	n. def.	-0.963987	-1.57215
Q9JM95	Alpha-N-acetylgalactosaminide alpha-2,6-sialyltransferase 6	St6galnac6		n. def.	-1.06308	n. def.	n. def.	n. def.	n. def.
Q9EPC1	Alpha-parvin	Parva		n. def.	-2.81314	n. def.	n. def.	n. def.	n. def.
Q9DB05	Alpha-soluble NSF attachment protein	Napa		n. def.	-1.10477	-1.59348	-1.2072	n. def.	n. def.
O55042	Alpha-synuclein	Snca		n. def.	n. def.	n. def.	n. def.	n. def.	-2.84415
Q64133	Amine oxidase [flavin-containing] A	Maoa		3.93398	3.82161	3.32242	n. def.	n. def.	n. def.
P31230	Aminoacyl tRNA synthase complex-interacting multifunctional protein 1;Endothelial monocyte-activating polypeptide 2	Aimp1		n. def.	-1.42058	n. def.	n. def.	n. def.	n. def.
Q8R010	Aminoacyl tRNA synthase complex-interacting multifunctional protein 2	Aimp2		-3.78215	n. def.	-3.90421	n. def.	n. def.	n. def.
Q99JW2	Aminoacylase-1	Acy1		n. def.	-1.69368	-2.59623	n. def.	n. def.	n. def.
Q8VCT3	Aminopeptidase B	Rnpep		n. def.	-0.257179	-0.836195	n. def.	-0.896584	-0.898474
Q3TMQ6	Angiogenin-4	Ang4		n. def.	-0.960875	1.19888	n. def.	n. def.	n. def.
P07146	Anionic trypsin-2	Prss2		3.52512	0.947048	1.67327	n. def.	n. def.	n. def.
Q8K3X6	Ankyrin repeat and SAM domain-containing protein 4B	Anks4b		-2.57053	-2.33289	n. def.	n. def.	n. def.	n. def.
Q02357	Ankyrin-1	Ank1		n. def.	n. def.	n. def.	-0.501017	n. def.	n. def.
P10107	Annexin A1	Anxa1		1.40243	2.80827	2.23221	1.61783	2.09441	2.00663
P97384	Annexin A11	Anxa11		0.684057	2.90522	2.05092	-2.77648	-2.61239	n. def.
P07356	Annexin A2	Anxa2		4.9064	5.06737	4.61864	3.38202	3.54579	3.42419
O35639	Annexin A3	Anxa3		-0.30975	2.00517	1.43771	-0.161745	0.388243	-0.47403
P97429	Annexin A4	Anxa4		3.01003	3.59896	3.13918	-0.489817	-0.50663	-1.44888
P48036	Annexin A5	Anxa5		1.90293	3.02339	2.53896	3.01135	3.59599	3.38192
P14824	Annexin A6	Anxa6		1.03222	2.283	1.96027	3.12215	3.53896	3.04772
Q07076	Annexin A7	Anxa7		0.747871	1.22034	0.34886	0.708963	0.757946	-0.183603
O88312	Anterior gradient protein 2 homolog	Agr2		5.42872	6.92548	6.16575	n. def.	n. def.	-1.70715
P21958	Antigen peptide transporter 1	Tap1		n. def.	n. def.	n. def.	n. def.	0.159452	n. def.
P36371	Antigen peptide transporter 2	Tap2		n. def.	n. def.	n. def.	n. def.	-1.78424	n. def.
P32261	Antithrombin-III	Serpinc1		-1.18578	-1.19331	n. def.	n. def.	n. def.	-1.08592
P22892	AP-1 complex subunit gamma-1	Ap1g1		n. def.	-2.59033	n. def.	n. def.	n. def.	n. def.
Q9WVP1	AP-1 complex subunit mu-2	Ap1m2		-1.75325	-1.91792	n. def.	n. def.	n. def.	n. def.
P61967	AP-1 complex subunit sigma-1A	Ap1s1		n. def.	n. def.	n. def.	n. def.	n. def.	n. def.
P17427	AP-2 complex subunit alpha-2	Ap2a2		-0.0167503	n. def.	-0.677696	n. def.	n. def.	n. def.
Q9DBG3	AP-2 complex subunit beta	Ap2b1		0.14418	0.835917	-0.254366	n. def.	0	0.0877686
P84091	AP-2 complex subunit mu	Ap2m1		n. def.	n. def.	n. def.	-1.44415	-1.02042	-1.32858
Q9Z1T1	AP-3 complex subunit beta-1	Ap3b1		n. def.	n. def.	-3.93899	n. def.	n. def.	n. def.
Q9JKC8;Q8R2R9	AP-3 complex subunit mu-1;AP-3 complex subunit mu-2	Ap3m1;Ap3m2		n. def.	-1.29373	n. def.	n. def.	n. def.	n. def.
Q00623	Apolipoprotein A-I;Proapolipoprotein A-I;Truncated apolipoprotein A-I	Apoa1		0.308805	-0.207697	n. def.	1.72118	1.98876	1.40738
P06728	Apolipoprotein A-IV	Apoa4		n. def.	n. def.	n. def.	-2.60868	n. def.	n. def.
Q9DCZ4	Apolipoprotein O	Apoo		-1.40107	-2.083	n. def.	n. def.	n. def.	n. def.
Q9CPT0	Apoptosis facilitator Bcl-2-like protein 14	Bcl2l14		n. def.	-1.85159	-1.77475	n. def.	n. def.	n. def.
O35841	Apoptosis inhibitor 5	Api5		n. def.	n. def.	n. def.	-1.49041	n. def.	-1.40248
Q07813	Apoptosis regulator BAX	Bax		-2.53127	-1.90553	-2.53781	-1.59002	-1.58746	-1.41249
Q9EPB4	Apoptosis-associated speck-like protein containing a CARD	Pycard		1.84029	1.40627	1.51754	-1.45487	0.136967	-0.121815
Q9Z0X1	Apoptosis-inducing factor 1, mitochondrial	Aifm1		-0.163631	0.0510769	-0.384054	n. def.	n. def.	n. def.
Q9JIX8	Apoptotic chromatin condensation inducer in the nucleus	Acin1		n. def.	n. def.	n. def.	n. def.	-2.84979	n. def.
Q02013	Aquaporin-1	Aqp1		n. def.	n. def.	n. def.	-0.353764	-0.177818	-0.0261765
Q7SIG6	Arf-GAP with SH3 domain, ANK repeat and PH domain-containing protein 2	Asap2		0.558754	0.495312	n. def.	0.99255	n. def.	3.03246
Q9D0I9	Arginine--tRNA ligase, cytoplasmic	Rars		-0.283644	0.187601	-1.60219	-0.629816	-1.13487	-2.13197
Q91YI0	Argininosuccinate lyase	Asl		n. def.	n. def.	n. def.	n. def.	-2.70513	n. def.
Q9D0L7	Armadillo repeat-containing protein 10	Armc10		-2.34653	n. def.	n. def.	n. def.	n. def.	n. def.
Q91WU5	Arsenite methyltransferase	As3mt		n. def.	-2.25642	n. def.	n. def.	n. def.	n. def.
Q61024	Asparagine synthetase [glutamine-hydrolyzing]	Asns		n. def.	-3.29249	n. def.	n. def.	n. def.	n. def.
Q8BP47	Asparagine--tRNA ligase, cytoplasmic	Nars		n. def.	-0.343912	n. def.	n. def.	n. def.	n. def.
P05201	Aspartate aminotransferase, cytoplasmic	Got1		-0.391388	-0.0870113	-0.168791	-1.1379	-0.0977058	n. def.
P05202	Aspartate aminotransferase, mitochondrial	Got2		1.72977	2.00012	1.51728	1.76212	1.82188	1.81216
Q922B2	Aspartate--tRNA ligase, cytoplasmic	Dars		0.039259	0.233303	n. def.	0.71706	0.201323	0.856339
Q9Z2W0	Aspartyl aminopeptidase	Dnpep		-0.0844269	0.0498314	-0.363337	n. def.	-1.13425	n. def.
Q8BSY0	Aspartyl/asparaginyl beta-hydroxylase	Asph		n. def.	-1.81038	n. def.	n. def.	n. def.	n. def.
Q99MQ4	Asporin	Aspn		-0.407412	1.39784	0.825817	n. def.	n. def.	n. def.
Q91YH5	Atlastin-3	Atl3		-2.09793	n. def.	-2.14238	n. def.	n. def.	n. def.
Q9CQQ7	ATP synthase F(0) complex subunit B1, mitochondrial	Atp5f1		0.83626	0.62133	-1.52561	-0.743835	0.249165	n. def.
P03930	ATP synthase protein 8	Mtatp8		1.01615	1.35657	1.08807	-0.482224	-0.0317078	-0.112663
Q03265	ATP synthase subunit alpha, mitochondrial	Atp5a1		6.11502	6.32956	5.90936	4.64421	4.77022	4.62801
P56480	ATP synthase subunit beta, mitochondrial	Atp5b		5.64781	6.28582	5.96064	4.40214	5.0384	4.60933
Q9DCX2	ATP synthase subunit d, mitochondrial	Atp5h		3.72757	3.9244	3.58297	1.49303	2.05557	0.61981
Q9D3D9	ATP synthase subunit delta, mitochondrial	Atp5d		-0.305882	1.24573	-0.219049	-0.193138	1.30436	0.430763
Q06185	ATP synthase subunit e, mitochondrial	Atp5i		1.07333	1.41759	0.659796	-0.485687	-0.0111656	-0.596331
P56135	ATP synthase subunit f, mitochondrial	Atp5j2		1.98915	2.67912	2.06664	0.899088	1.04452	1.12879
Q9CPQ8	ATP synthase subunit g, mitochondrial	Atp5l		0.600264	0.42625	0.0779209	-0.554031	-0.445343	0.167795
Q91VR2	ATP synthase subunit gamma, mitochondrial	Atp5c1		1.93547	1.83717	1.2606	0.26058	0.667944	0.140455
Q9DB20	ATP synthase subunit O, mitochondrial	Atp5o		2.59274	3.1788	2.25534	1.53305	1.53514	0.134317
P97450	ATP synthase-coupling factor 6, mitochondrial	Atp5j		1.73791	1.86369	1.26415	-0.356632	0.599182	-0.247389
O54984	ATPase Asna1	Asna1		n. def.	-2.92778	n. def.	n. def.	n. def.	n. def.
Q925I1	ATPase family AAA domain-containing protein 3	Atad3		-2.25417	n. def.	n. def.	n. def.	n. def.	n. def.
P41233	ATP-binding cassette sub-family A member 1	Abca1		0.339785	1.03752	n. def.	n. def.	n. def.	n. def.
P55096	ATP-binding cassette sub-family D member 3	Abcd3		-0.954918	-0.845221	-1.56846	n. def.	n. def.	n. def.
P61222	ATP-binding cassette sub-family E member 1	Abce1		n. def.	n. def.	-1.77598	n. def.	n. def.	n. def.
Q91V92	ATP-citrate synthase	Acly		0.879332	2.29845	1.93639	n. def.	0.885187	-2.38735
Q9CZ42	ATP-dependent (S)-NAD(P)H-hydrate dehydratase	Carkd		-1.88399	-1.82423	n. def.	n. def.	n. def.	n. def.
P12382;P47857	ATP-dependent 6-phosphofructokinase, liver type	Pfkl		0.780804	0.676462	0.0938072	n. def.	n. def.	n. def.
Q9WUA3	ATP-dependent 6-phosphofructokinase, platelet type	Pfkp		-1.01974	-0.285751	-0.967943	n. def.	n. def.	n. def.
O70133	ATP-dependent RNA helicase A	Dhx9		0.189625	0.527473	0.703562	0.755106	1.25168	-1.1731
Q91VR5	ATP-dependent RNA helicase DDX1	Ddx1		n. def.	-0.701542	-0.152462	-0.729816	n. def.	n. def.
Q8VDW0	ATP-dependent RNA helicase DDX39A	Ddx39a		n. def.	-1.91199	n. def.	-1.06041	-1.07855	-1.26291
Q62167;P16381;Q61496	ATP-dependent RNA helicase DDX3X;Putative ATP-dependent RNA helicase Pl10	Ddx3x;D1Pas1		-0.312992	0.446989	-0.155579	-0.567543	0.484995	-0.0263786
Q62095	ATP-dependent RNA helicase DDX3Y	Ddx3y		-0.837416	-0.928139	-1.39456	n. def.	n. def.	n. def.
P04919	Band 3 anion transport protein	Slc4a1		n. def.	n. def.	n. def.	2.74291	3.25821	3.12871
O70318	Band 4.1-like protein 2	Epb41l2		-2.42304	n. def.	n. def.	-2.12151	-1.81067	-1.11562
O54962	Barrier-to-autointegration factor;Barrier-to-autointegration factor, N-terminally processed	Banf1		-2.60659	n. def.	-1.79602	n. def.	n. def.	-1.98333
Q05793	Basement membrane-specific heparan sulfate proteoglycan core protein;Endorepellin;LG3 peptide	Hspg2		0.496037	2.00763	2.27479	0.588791	0.236643	0.755171
Q91VK1;Q2L4X1	Basic leucine zipper and W2 domain-containing protein 2	Bzw2		n. def.	n. def.	n. def.	-1.60245	-1.40349	n. def.
P18572	Basigin	Bsg		-1.05427	-0.342085	n. def.	n. def.	-1.08138	n. def.
Q61335	B-cell receptor-associated protein 31	Bcap31		-1.28072	-0.355453	n. def.	n. def.	n. def.	n. def.
P59017	Bcl-2-like protein 13	Bcl2l13		n. def.	n. def.	n. def.	n. def.	-2.61873	n. def.
Q5JCT0	Beta-1,3-galactosyl-O-glycosyl-glycoprotein beta-1,6-N-acetylglucosaminyltransferase 3	Gcnt3		-1.40841	-1.28733	n. def.	n. def.	n. def.	n. def.
Q9JI67	Beta-1,3-galactosyltransferase 5	B3galt5		n. def.	-0.542316	n. def.	n. def.	n. def.	n. def.
Q09200	Beta-1,4 N-acetylgalactosaminyltransferase 1	B4galnt1		n. def.	-1.97408	n. def.	n. def.	n. def.	n. def.
Q09199	Beta-1,4 N-acetylgalactosaminyltransferase 2	B4galnt2		1.88577	0.806581	-1.71389	n. def.	n. def.	n. def.
P01887	Beta-2-microglobulin	B2m		n. def.	n. def.	-0.486906	0.157629	2.379	1.69081
Q8BFZ3	Beta-actin-like protein 2	Actbl2		n. def.	n. def.	n. def.	n. def.	n. def.	-2.71031
Q9CWL8	Beta-catenin-like protein 1	Ctnnbl1		n. def.	-3.48572	n. def.	n. def.	n. def.	n. def.
Q8R5C5	Beta-centractin	Actr1b		n. def.	-2.51353	n. def.	n. def.	n. def.	n. def.
P23780	Beta-galactosidase	Glb1		-2.78887	-1.73962	-2.28238	-2.38837	-1.26382	-1.93126
P12265	Beta-glucuronidase	Gusb		n. def.	n. def.	-1.49259	-1.7789	n. def.	n. def.
P20060	Beta-hexosaminidase subunit beta	Hexb		n. def.	n. def.	n. def.	n. def.	-1.91884	-2.3893
Q60967	Bifunctional 3-phosphoadenosine 5-phosphosulfate synthase 1;Sulfate adenylyltransferase;Adenylyl-sulfate kinase	Papss1		-0.686493	-2.01109	-0.708813	n. def.	n. def.	n. def.
O88428	Bifunctional 3-phosphoadenosine 5-phosphosulfate synthase 2;Sulfate adenylyltransferase;Adenylyl-sulfate kinase	Papss2		1.7472	2.00912	0.912312	n. def.	n. def.	n. def.
Q8CGC7	Bifunctional glutamate/proline--tRNA ligase;Glutamate--tRNA ligase;Proline--tRNA ligase	Eprs		-1.64157	1.10241	0.210867	-0.809975	0.284473	-0.749277
Q9JLV6	Bifunctional polynucleotide phosphatase/kinase;Polynucleotide 3-phosphatase;Polynucleotide 5-hydroxyl-kinase	Pnkp		n. def.	n. def.	n. def.	n. def.	-2.30252	n. def.
Q9CWJ9	Bifunctional purine biosynthesis protein PURH;Phosphoribosylaminoimidazolecarboxamide formyltransferase;IMP cyclohydrolase	Atic		0.521049	1.25963	0.759403	1.185	1.32783	1.35706
Q91WG8	Bifunctional UDP-N-acetylglucosamine 2-epimerase/N-acetylmannosamine kinase;UDP-N-acetylglucosamine 2-epimerase (hydrolyzing);N-acetylmannosamine kinase	Gne		1.38387	2.3214	2.21731	n. def.	n. def.	n. def.
P28653	Biglycan	Bgn		0.278996	1.92805	1.54821	n. def.	n. def.	n. def.
Q9CY64	Biliverdin reductase A	Blvra		n. def.	-1.24808	n. def.	-0.0853348	-0.285839	0.0846367
P15327	Bisphosphoglycerate mutase	Bpgm		n. def.	n. def.	n. def.	n. def.	-0.611677	-0.0466881
Q8R016	Bleomycin hydrolase	Blmh		n. def.	-1.43453	n. def.	n. def.	n. def.	n. def.
Q61878	Bone marrow proteoglycan;Eosinophil granule major basic protein	Prg2		n. def.	n. def.	-0.183414	0.671104	1.15791	0.844227
O35855	Branched-chain-amino-acid aminotransferase, mitochondrial	Bcat2		n. def.	0.0921898	-0.479473	n. def.	n. def.	n. def.
D3Z6Q9	Bridging integrator 2	Bin2		n. def.	n. def.	n. def.	n. def.	-2.00014	n. def.
Q6WVG3	BTB/POZ domain-containing protein KCTD12	Kctd12		n. def.	-1.61299	n. def.	-0.654762	-0.885681	-1.03367
Q922D8	C-1-tetrahydrofolate synthase, cytoplasmic;Methylenetetrahydrofolate dehydrogenase;Methenyltetrahydrofolate cyclohydrolase;Formyltetrahydrofolate synthetase;C-1-tetrahydrofolate synthase, cytoplasmic, N-terminally processed	Mthfd1		0.255154	0.845007	0.526634	0.619656	1.11563	0.860226
B2RQC6	CAD protein;Glutamine-dependent carbamoyl-phosphate synthase;Aspartate carbamoyltransferase;Dihydroorotase	Cad		n. def.	-2.12328	n. def.	-2.41794	-2.5322	-2.34803
P09803	Cadherin-1;E-Cad/CTF1;E-Cad/CTF2;E-Cad/CTF3	Cdh1		0.351139	0.54117	0.106606	n. def.	n. def.	n. def.
Q9R100	Cadherin-17	Cdh17		2.95757	3.34092	2.96265	n. def.	n. def.	n. def.
Q8VHF2	Cadherin-related family member 5	Cdhr5		n. def.	-1.96602	n. def.	n. def.	n. def.	n. def.
Q9D869	Calcineurin B homologous protein 2	Chp2		n. def.	-2.11256	n. def.	n. def.	n. def.	n. def.
Q3UMR5	Calcium uniporter protein, mitochondrial	Mcu		0.606697	0.246943	0.438063	n. def.	n. def.	n. def.
P11798;Q6PHZ2;Q923T9;P28652	Calcium/calmodulin-dependent protein kinase type II subunit alpha;Calcium/calmodulin-dependent protein kinase type II subunit delta;Calcium/calmodulin-dependent protein kinase type II subunit gamma;Calcium/calmodulin-dependent protein kinase type II subunit beta	Camk2a;Camk2d;Camk2g;Camk2b		-2.47636	-2.64816	-2.07092	-2.03842	-1.30915	n. def.
Q9D7Z6	Calcium-activated chloride channel regulator 1	Clca1		1.15449	5.19489	6.20988	n. def.	n. def.	n. def.
Q6Q473	Calcium-activated chloride channel regulator 4A;Calcium-activated chloride channel regulator 4A, 110 kDa form;Calcium-activated chloride channel regulator 4A, 30 kDa form	Clca4a		n. def.	-0.872677	n. def.	n. def.	n. def.	n. def.
Q9QXX4	Calcium-binding mitochondrial carrier protein Aralar2	Slc25a13		n. def.	-1.1695	-1.01043	n. def.	n. def.	n. def.
Q8BMD8	Calcium-binding mitochondrial carrier protein SCaMC-1	Slc25a24		-0.204365	0.163076	-0.0417747	n. def.	n. def.	n. def.
Q06138	Calcium-binding protein 39	Cab39		-1.53224	-1.12516	-1.99247	n. def.	-1.1201	n. def.
Q9CR86	Calcium-regulated heat stable protein 1	Carhsp1		-1.89301	-0.565697	-0.974695	-1.57281	-0.982368	-0.280403
Q6Q477;G5E829;Q9R0K7	Calcium-transporting ATPase;Plasma membrane calcium-transporting ATPase 1	Atp2b4;Atp2b1		n. def.	-3.2023	n. def.	n. def.	n. def.	n. def.
Q9CXW3	Calcyclin-binding protein	Cacybp		n. def.	n. def.	n. def.	n. def.	-0.360968	0.0533161
P35564	Calnexin	Canx		0.930183	1.57692	0.96299	1.5995	2.23787	1.94777
O88456	Calpain small subunit 1	Capns1		n. def.	-2.00522	n. def.	n. def.	n. def.	n. def.
O35350	Calpain-1 catalytic subunit	Capn1		-0.0430489	0.501934	-0.297739	-0.559185	-0.072319	-0.252287
O08529	Calpain-2 catalytic subunit	Capn2		n. def.	n. def.	n. def.	-2.36	-2.91066	n. def.
P51125	Calpastatin	Cast		n. def.	-3.56206	n. def.	n. def.	n. def.	n. def.
Q08091	Calponin-1	Cnn1		2.77292	3.63444	3.44138	n. def.	n. def.	n. def.
Q08093;Q9DAW9	Calponin-2	Cnn2		n. def.	n. def.	n. def.	-0.652557	n. def.	-0.846233
P14211	Calreticulin	Calr		2.95187	3.98451	3.51668	3.13588	3.46314	2.87061
O35887	Calumenin	Calu		0.105297	-0.237192	n. def.	n. def.	n. def.	n. def.
Q9DBC7	cAMP-dependent protein kinase type I-alpha regulatory subunit;cAMP-dependent protein kinase type I-alpha regulatory subunit, N-terminally processed	Prkar1a		-2.47494	-2.11296	-2.1469	-1.13759	-0.948961	n. def.
P12367;P31324	cAMP-dependent protein kinase type II-alpha regulatory subunit;cAMP-dependent protein kinase type II-beta regulatory subunit	Prkar2a;Prkar2b		-1.36574	-0.692381	-0.996956	n. def.	n. def.	n. def.
B2RX12	Canalicular multispecific organic anion transporter 2	Abcc3		n. def.	n. def.	n. def.	n. def.	n. def.	n. def.
Q60865	Caprin-1	Caprin1		-1.88546	-1.84909	-1.70566	-1.91467	-1.14021	-1.75711
P13634	Carbonic anhydrase 1	Ca1		8.31785	7.25162	5.58174	3.54916	3.84254	3.87196
P00920	Carbonic anhydrase 2	Ca2		2.88081	4.88619	4.04017	3.96739	4.08002	4.37728
P48758	Carbonyl reductase [NADPH] 1	Cbr1		3.60633	4.30445	3.84158	-0.950661	0.0288181	-0.335323
Q8K354	Carbonyl reductase [NADPH] 3	Cbr3		1.59088	0.664234	1.25387	n. def.	n. def.	n. def.
P23953	Carboxylesterase 1C	Ces1c		-1.57329	n. def.	n. def.	-0.519119	-0.0504665	n. def.
Q8VCT4	Carboxylesterase 1D	Ces1d		n. def.	n. def.	n. def.	-0.130817	-0.311817	n. def.
Q91WU0;Q64176	Carboxylic ester hydrolase	Ces1f		1.03434	0.552059	1.41611	n. def.	n. def.	n. def.
P31809	Carcinoembryonic antigen-related cell adhesion molecule 1	Ceacam1		-0.0117016	0.136221	-0.785671	n. def.	n. def.	n. def.
P97742	Carnitine O-palmitoyltransferase 1, liver isoform	Cpt1a		-1.01274	n. def.	-1.3523	n. def.	n. def.	n. def.
P52825	Carnitine O-palmitoyltransferase 2, mitochondrial	Cpt2		0.0477676	n. def.	0.489243	n. def.	n. def.	n. def.
Q8BK63	Casein kinase I isoform alpha	Csnk1a1		-1.93775	-2.28851	n. def.	n. def.	n. def.	n. def.
Q60737	Casein kinase II subunit alpha	Csnk2a1		n. def.	-2.22459	-2.22596	n. def.	-1.97198	-1.73786
P67871	Casein kinase II subunit beta	Csnk2b		-3.01157	n. def.	-2.82516	-2.77095	n. def.	n. def.
P29452	Caspase-1;Caspase-1 subunit p20;Caspase-1 subunit p10	Casp1		-0.0440063	0.95257	-2.2765	-2.03955	n. def.	n. def.
P70677	Caspase-3;Caspase-3 subunit p17;Caspase-3 subunit p12	Casp3		-2.94106	-2.00259	-2.45527	n. def.	-2.34295	-1.76824
O89110	Caspase-8;Caspase-8 subunit p18;Caspase-8 subunit p10	Casp8		-1.64728	n. def.	-1.46914	n. def.	n. def.	n. def.
P24270	Catalase	Cat		1.01591	0.47378	-1.0121	0.634182	1.29206	1.00732
O88587	Catechol O-methyltransferase	Comt		n. def.	n. def.	n. def.	n. def.	n. def.	n. def.
P26231	Catenin alpha-1	Ctnna1		2.77044	2.73767	2.39953	n. def.	n. def.	n. def.
Q61301	Catenin alpha-2	Ctnna2		-0.265669	0.677984	0.0475922	n. def.	n. def.	n. def.
Q02248	Catenin beta-1	Ctnnb1		1.42666	1.67892	1.44092	n. def.	n. def.	n. def.
P30999	Catenin delta-1	Ctnnd1		1.20368	1.86137	1.46079	n. def.	n. def.	n. def.
P51437	Cathelin-related antimicrobial peptide	Camp		n. def.	-1.45352	n. def.	-0.638157	-0.906183	-0.390335
P10605	Cathepsin B;Cathepsin B light chain;Cathepsin B heavy chain	Ctsb		0.290049	0.637899	0.399132	1.86783	2.36226	1.94583
P18242	Cathepsin D	Ctsd		-0.148026	0.902296	0.201353	1.57803	2.01652	1.68309
P70269	Cathepsin E	Ctse		n. def.	n. def.	n. def.	n. def.	-0.700291	n. def.
O70370	Cathepsin S	Ctss		n. def.	n. def.	n. def.	0.00936317	0.514566	0.221607
Q9WUU7	Cathepsin Z	Ctsz		n. def.	-0.961639	n. def.	-0.945251	-0.186964	n. def.
P24668	Cation-dependent mannose-6-phosphate receptor	M6pr		n. def.	n. def.	n. def.	n. def.	-2.35984	n. def.
P49817	Caveolin-1	Cav1		-1.73116	-0.791666	-0.644306	n. def.	n. def.	n. def.
Q6ZQ08	CCR4-NOT transcription complex subunit 1	Cnot1		n. def.	-2.93106	n. def.	n. def.	n. def.	n. def.
Q8R2S8	CD177 antigen	Cd177		n. def.	-3.02127	n. def.	n. def.	n. def.	n. def.
Q8CJ91	CD209 antigen-like protein B	Cd209b		n. def.	n. def.	n. def.	n. def.	-2.83021	n. def.
Q9JLQ0	CD2-associated protein	Cd2ap		n. def.	n. def.	n. def.	n. def.	-3.51066	n. def.
P15379	CD44 antigen	Cd44		-1.61231	-1.50883	n. def.	-0.496988	-0.256405	-0.563908
P35762	CD81 antigen	Cd81		n. def.	n. def.	n. def.	n. def.	n. def.	n. def.
P40240	CD9 antigen	Cd9		n. def.	n. def.	-1.89431	n. def.	n. def.	n. def.
Q9Z0M6	CD97 antigen	Cd97		n. def.	n. def.	n. def.	-2.62497	-2.20686	-3.03455
Q91WS0	CDGSH iron-sulfur domain-containing protein 1	Cisd1		-1.25241	-0.608421	-1.68355	n. def.	n. def.	n. def.
Q9CQB5	CDGSH iron-sulfur domain-containing protein 2	Cisd2		-2.6308	n. def.	n. def.	n. def.	n. def.	n. def.
B1AR13	CDGSH iron-sulfur domain-containing protein 3, mitochondrial	Cisd3		-1.61746	n. def.	n. def.	n. def.	n. def.	n. def.
Q8VDP4	Cell cycle and apoptosis regulator protein 2	Ccar2		n. def.	-0.46277	-2.13505	n. def.	-1.60599	-2.23176
P60766;Q8R527;Q9ER71	Cell division control protein 42 homolog	Cdc42		n. def.	1.27192	n. def.	2.03052	2.41462	1.84168
Q9JKA5	Cell surface A33 antigen	Gpa33		0.421402	0.386435	0.260838	n. def.	n. def.	n. def.
P53996	Cellular nucleic acid-binding protein	Cnbp		-2.03641	-1.8623	-2.35303	-2.62209	-2.0387	n. def.
Q9CZ92	Centromere protein P	Cenpp		1.57536	n. def.	-1.55206	n. def.	n. def.	n. def.
Q9CXS4	Centromere protein V	Cenpv		-1.41237	-1.75729	n. def.	n. def.	n. def.	n. def.
Q6ZQ06	Centrosomal protein of 162 kDa	Cep162		n. def.	n. def.	n. def.	n. def.	-1.47136	n. def.
Q6IQY5	Centrosomal protein of 70 kDa	Cep70		n. def.	-0.35531	n. def.	2.72585	1.74542	3.35186
Q61147	Ceruloplasmin	Cp		n. def.	n. def.	n. def.	-3.4456	-3.28317	n. def.
Q921W0	Charged multivesicular body protein 1a	Chmp1a		n. def.	-2.72798	n. def.	n. def.	n. def.	n. def.
Q9D8B3	Charged multivesicular body protein 4b	Chmp4b		-1.58099	-2.01049	-2.4039	-1.73626	-1.47831	n. def.
Q9D7S9	Charged multivesicular body protein 5	Chmp5		n. def.	-2.76961	n. def.	n. def.	n. def.	n. def.
O35744;Q91Z98	Chitinase-like protein 3	Chil3		n. def.	1.2904	n. def.	1.8668	2.5104	2.39524
Q9WVC8	Chloride anion exchanger	Slc26a3		n. def.	-1.32462	n. def.	n. def.	n. def.	n. def.
Q9Z1Q5	Chloride intracellular channel protein 1	Clic1		1.82888	2.21002	1.62868	2.57024	2.73953	2.33031
Q9QYB1	Chloride intracellular channel protein 4	Clic4		n. def.	-2.73894	-2.45165	-1.92939	-1.1413	-1.9024
Q8BXK9;Q8BHB9	Chloride intracellular channel protein 5;Chloride intracellular channel protein 6	Clic5;Clic6		n. def.	-2.06269	n. def.	n. def.	n. def.	n. def.
Q8BJ64	Choline dehydrogenase, mitochondrial	Chdh		0.363775	0.198519	-0.0123901	n. def.	n. def.	n. def.
Q6X893	Choline transporter-like protein 1	Slc44a1		n. def.	-3.58238	-3.08172	n. def.	n. def.	n. def.
Q8BGS7	Choline/ethanolaminephosphotransferase 1	Cept1		n. def.	n. def.	n. def.	n. def.	n. def.	n. def.
P23198;Q61686	Chromobox protein homolog 3	Cbx3		0.27516	0.519924	0.663624	1.32088	1.21777	1.4029
Q6PDQ2	Chromodomain-helicase-DNA-binding protein 4	Chd4		n. def.	-2.52092	n. def.	n. def.	-0.609045	n. def.
P26339	Chromogranin-A;Pancreastatin;Beta-granin;WE-14;Catestatin;GE-25;Serpinin-RRG;Serpinin;p-Glu serpinin precursor	Chga		-1.30396	-2.11199	n. def.	n. def.	n. def.	n. def.
Q91X79	Chymotrypsin-like elastase family member 1	Cela1		-2.68513	n. def.	n. def.	n. def.	n. def.	n. def.
P05208	Chymotrypsin-like elastase family member 2A	Cela2a		-1.95847	n. def.	n. def.	n. def.	n. def.	n. def.
Q9CQ52	Chymotrypsin-like elastase family member 3B	Cela3b		-0.691532	n. def.	n. def.	n. def.	n. def.	n. def.
P59242	Cingulin	Cgn		-2.50274	-2.32659	n. def.	n. def.	n. def.	n. def.
Q8R4N0	Citrate lyase subunit beta-like protein, mitochondrial	Clybl		-1.86243	n. def.	n. def.	n. def.	n. def.	n. def.
Q9CZU6	Citrate synthase, mitochondrial	Cs		2.14499	2.85104	1.50513	1.67059	1.75901	1.34607
Q68FD5	Clathrin heavy chain 1	Cltc		4.36858	4.54699	4.26694	3.73335	4.14118	3.99045
Q99KN9	Clathrin interactor 1	Clint1		n. def.	-0.00599098	-2.11311	n. def.	n. def.	n. def.
O08585	Clathrin light chain A	Clta		-1.79441	n. def.	n. def.	n. def.	-1.81537	-1.3327
Q6IRU5	Clathrin light chain B	Cltb		-0.256144	-0.563011	-0.31786	n. def.	n. def.	n. def.
Q9Z0G9	Claudin-3	Cldn3		n. def.	n. def.	-2.23885	n. def.	n. def.	n. def.
Q9Z261	Claudin-7	Cldn7		-1.68024	-0.361885	-1.45284	n. def.	n. def.	n. def.
Q9CQF3	Cleavage and polyadenylation specificity factor subunit 5	Nudt21		n. def.	n. def.	-0.816666	n. def.	-0.226776	-0.699585
Q6NVF9	Cleavage and polyadenylation specificity factor subunit 6	Cpsf6		n. def.	n. def.	n. def.	n. def.	-2.56705	n. def.
Q5SW19	Clustered mitochondria protein homolog	Cluh		n. def.	-2.45932	-2.25547	n. def.	n. def.	n. def.
Q61420	CMP-sialic acid transporter	Slc35a1		n. def.	n. def.	-1.03008	n. def.	n. def.	n. def.
Q9CQI6	Coactosin-like protein	Cotl1		0.00166512	0.2066	-0.496004	3.05457	3.23805	2.50738
Q8BH61	Coagulation factor XIII A chain	F13a1		n. def.	-2.85815	n. def.	n. def.	n. def.	n. def.
Q8CIE6	Coatomer subunit alpha;Xenin;Proxenin	Copa		2.29192	3.18338	2.1914	0.18255	0.163826	-0.478794
O55029	Coatomer subunit beta	Copb2		0.84271	2.0664	-0.0358257	n. def.	-1.57284	n. def.
Q9JIF7	Coatomer subunit beta	Copb1		-0.115467	2.37443	1.58797	-0.132557	-0.369535	n. def.
Q5XJY5	Coatomer subunit delta	Arcn1		0.564402	1.36029	0.708086	n. def.	0.238255	n. def.
O89079	Coatomer subunit epsilon	Cope		-0.780195	1.36545	0.965319	n. def.	-2.7133	n. def.
Q9QZE5	Coatomer subunit gamma-1	Copg1		0.526402	2.34821	1.47413	-0.759495	-0.920168	-2.1303
Q9QXK3	Coatomer subunit gamma-2	Copg2		-3.28063	-3.33698	n. def.	n. def.	n. def.	n. def.
P61924	Coatomer subunit zeta-1	Copz1		-0.314964	-0.427513	0.12541	n. def.	-0.808939	n. def.
Q9JHH9	Coatomer subunit zeta-2	Copz2		n. def.	-3.01553	-2.65627	n. def.	n. def.	n. def.
Q62507	Cochlin	Coch		n. def.	n. def.	n. def.	n. def.	-0.0492268	n. def.
P18760	Cofilin-1	Cfl1		4.54387	4.73411	4.19448	5.37323	5.74195	5.53103
P45591	Cofilin-2	Cfl2		n. def.	-1.48911	-1.72467	n. def.	n. def.	n. def.
Q9D024	Coiled-coil domain-containing protein 47	Ccdc47		n. def.	-2.67707	n. def.	n. def.	n. def.	n. def.
Q9D1L0	Coiled-coil-helix-coiled-coil-helix domain-containing protein 2	Chchd2		n. def.	-0.800503	-1.09796	n. def.	-2.02614	n. def.
P11087	Collagen alpha-1(I) chain	Col1a1		1.68938	3.09983	2.81781	2.01106	1.76782	0.752787
P02463	Collagen alpha-1(IV) chain;Arresten	Col4a1		n. def.	n. def.	n. def.	n. def.	n. def.	-2.39884
Q04857	Collagen alpha-1(VI) chain	Col6a1		2.18194	3.50742	3.02909	1.89157	1.35326	-1.66713
Q60847	Collagen alpha-1(XII) chain	Col12a1		n. def.	2.0242	1.45148	n. def.	n. def.	n. def.
O35206	Collagen alpha-1(XV) chain;Restin	Col15a1		-2.80054	-2.94008	n. def.	n. def.	n. def.	n. def.
Q01149	Collagen alpha-2(I) chain	Col1a2		-2.05188	1.41331	n. def.	-0.670298	1.05609	-1.39856
P08122	Collagen alpha-2(IV) chain;Canstatin	Col4a2		0.738102	0.918524	1.59531	0.161144	0.415707	0.127928
Q3U962	Collagen alpha-2(V) chain	Col5a2		n. def.	-3.01094	n. def.	n. def.	n. def.	n. def.
Q02788	Collagen alpha-2(VI) chain	Col6a2		0.746344	2.85435	1.996	n. def.	0.799227	n. def.
A2AX52	Collagen alpha-4(VI) chain	Col6a4		n. def.	-1.92196	n. def.	n. def.	n. def.	n. def.
P01027	Complement C3;Complement C3 beta chain;C3-beta-c;Complement C3 alpha chain;C3a anaphylatoxin;Acylation stimulating protein;Complement C3b alpha chain;Complement C3c alpha chain fragment 1;Complement C3dg fragment;Complement C3g fragment;Complement C3d fragment;Complement C3f fragment;Complement C3c alpha chain fragment 2	C3		n. def.	-2.32574	n. def.	0.937222	0.826	0.142525
O35658	Complement component 1 Q subcomponent-binding protein, mitochondrial	C1qbp		n. def.	-1.36011	n. def.	-1.72533	-2.00197	-2.09075
Q6A0A9;Q8C3F2	Constitutive coactivator of PPAR-gamma-like protein 1	FAM120A		n. def.	0.135847	n. def.	n. def.	n. def.	n. def.
P61202	COP9 signalosome complex subunit 2	Cops2		n. def.	n. def.	n. def.	-2.37207	-2.4039	n. def.
O88543	COP9 signalosome complex subunit 3	Cops3		-1.72251	n. def.	-1.21037	n. def.	n. def.	n. def.
O88544	COP9 signalosome complex subunit 4	Cops4		n. def.	-1.49527	n. def.	n. def.	n. def.	n. def.
Q8VBV7	COP9 signalosome complex subunit 8	Cops8		n. def.	-2.05871	n. def.	n. def.	n. def.	n. def.
Q8C166	Copine-1	Cpne1		n. def.	n. def.	n. def.	n. def.	-1.91857	n. def.
Q8BT60;P59108;Q1RLL3;Q9Z140;Q8BLR2;Q0VE82;Q9DC53;Q8JZW4	Copine-3	Cpne3		-0.819851	-0.30835	-0.722486	-1.74799	-0.736954	-1.74951
O08997	Copper transport protein ATOX1	Atox1		0.785275	1.31956	1.31767	1.79576	2.6392	2.50449
Q9QZQ8;Q8CCK0	Core histone macro-H2A.1	H2afy		1.45248	0.975019	0.512907	1.92408	1.84264	1.50013
O89053	Coronin-1A	Coro1a		-1.51016	0.715048	-0.463783	4.5973	5.23215	4.08159
Q9WUM3	Coronin-1B	Coro1b		-1.03555	0.749514	-1.03845	-0.804005	1.22006	-0.0710373
Q9WUM4;Q920M5	Coronin-1C	Coro1c		0.448553	0.91267	0.727417	-0.357771	-0.162058	0.178097
Q8C0P5	Coronin-2A	Coro2a		n. def.	-2.3556	n. def.	n. def.	n. def.	n. def.
Q9D2V7	Coronin-7	Coro7		n. def.	n. def.	n. def.	n. def.	-1.40359	-0.888241
P51661	Corticosteroid 11-beta-dehydrogenase isozyme 2	Hsd11b2		1.10191	2.08394	1.76676	n. def.	n. def.	n. def.
Q4KML4	Costars family protein ABRACL	Abracl		n. def.	2.26587	-1.5883	1.66431	2.12596	-0.153646
Q9CPZ8	COX assembly mitochondrial protein homolog	Cmc1		-1.69324	n. def.	-0.888098	n. def.	n. def.	n. def.
Q04447	Creatine kinase B-type	Ckb		2.00828	2.70518	2.25961	1.18824	1.97415	1.63601
P30275;Q6P8J7	Creatine kinase U-type, mitochondrial	Ckmt1		4.00259	4.35104	4.13638	n. def.	n. def.	n. def.
O88712	C-terminal-binding protein 1	Ctbp1		n. def.	n. def.	-1.54878	-1.69519	-0.837336	n. def.
P56546	C-terminal-binding protein 2	Ctbp2		n. def.	-1.39064	-2.32507	n. def.	n. def.	n. def.
Q9JLV5	Cullin-3	Cul3		n. def.	n. def.	n. def.	n. def.	-3.87562	n. def.
Q6ZQ38	Cullin-associated NEDD8-dissociated protein 1	Cand1		-0.0816422	0.329288	-0.0335979	0.058075	0.538343	0.170973
Q8VCN5	Cystathionine gamma-lyase	Cth		1.50606	0.926815	0.754141	n. def.	n. def.	n. def.
Q62426	Cystatin-B	Cstb		0.716415	1.23845	0.734371	0.487629	1.50965	0.299446
P97315	Cysteine and glycine-rich protein 1	Csrp1		2.28368	2.92351	2.78469	1.88779	2.01216	1.88088
Q9Z1J3	Cysteine desulfurase, mitochondrial	Nfs1		n. def.	n. def.	-2.06322	n. def.	n. def.	n. def.
Q8BGE6	Cysteine protease ATG4B	Atg4b		n. def.	n. def.	n. def.	n. def.	n. def.	n. def.
P63254	Cysteine-rich protein 1	Crip1		1.49598	1.25462	0.771427	0.881691	1.18805	0.334742
P56389	Cytidine deaminase	Cda		n. def.	-2.70865	n. def.	n. def.	n. def.	n. def.
Q61462	Cytochrome b-245 light chain	Cyba		n. def.	n. def.	n. def.	n. def.	-2.27746	n. def.
P56395	Cytochrome b5	Cyb5a		-0.0865002	-0.0364876	-0.107878	-0.138924	-0.227434	n. def.
Q9CQX2	Cytochrome b5 type B	Cyb5b		0.530401	1.15385	1.15426	n. def.	n. def.	n. def.
Q9CZ13	Cytochrome b-c1 complex subunit 1, mitochondrial	Uqcrc1		2.73399	3.49104	2.47855	0.141535	-0.368128	0.0781155
Q9CPX8	Cytochrome b-c1 complex subunit 10	Uqcr11		-1.36458	-1.04896	-2.01264	n. def.	n. def.	n. def.
Q9DB77	Cytochrome b-c1 complex subunit 2, mitochondrial	Uqcrc2		3.01807	3.5529	3.22383	-0.0834522	0.964365	0.0958729
P99028	Cytochrome b-c1 complex subunit 6, mitochondrial	Uqcrh		-0.359739	0.431116	-0.0703773	-2.0947	-1.45902	-1.31025
Q9D855	Cytochrome b-c1 complex subunit 7	Uqcrb		1.90878	2.00344	1.61867	n. def.	n. def.	n. def.
Q9CQ69	Cytochrome b-c1 complex subunit 8	Uqcrq		n. def.	0.931335	0.493011	n. def.	n. def.	n. def.
Q8R1I1	Cytochrome b-c1 complex subunit 9	Uqcr10		1.92555	2.42	1.62316	n. def.	-0.396524	n. def.
Q9CR68	Cytochrome b-c1 complex subunit Rieske, mitochondrial;Cytochrome b-c1 complex subunit 11	Uqcrfs1		0.187374	2.16441	1.27475	n. def.	n. def.	n. def.
Q8BGD8	Cytochrome c oxidase assembly factor 6 homolog	Coa6		n. def.	-2.56741	n. def.	n. def.	n. def.	n. def.
P56394	Cytochrome c oxidase copper chaperone	Cox17		-2.53433	n. def.	-2.7907	n. def.	n. def.	n. def.
P00405	Cytochrome c oxidase subunit 2	Mtco2		1.92386	3.33537	2.3599	1.71322	1.78068	0.965233
P19783	Cytochrome c oxidase subunit 4 isoform 1, mitochondrial	Cox4i1		2.82944	4.32812	3.43604	1.18894	1.76326	0.149254
P12787	Cytochrome c oxidase subunit 5A, mitochondrial	Cox5a		2.26656	3.41268	2.56685	n. def.	1.13426	0.620747
P19536	Cytochrome c oxidase subunit 5B, mitochondrial	Cox5b		3.39813	2.51263	2.88621	0.212141	0.705877	-0.74428
P43024	Cytochrome c oxidase subunit 6A1, mitochondrial	Cox6a1		-0.745115	n. def.	n. def.	n. def.	n. def.	n. def.
P56391	Cytochrome c oxidase subunit 6B1	Cox6b1		2.21311	3.00533	2.33047	n. def.	0.918194	0.0569458
Q9CPQ1	Cytochrome c oxidase subunit 6C	Cox6c		0.154486	3.66758	2.49603	-0.0836506	0.22205	-0.794958
P56392	Cytochrome c oxidase subunit 7A1, mitochondrial	Cox7a1		n. def.	-0.607166	n. def.	n. def.	n. def.	n. def.
P48771	Cytochrome c oxidase subunit 7A2, mitochondrial	Cox7a2		1.79061	2.92881	0.479774	0.63719	0.619532	0.468342
Q62425	Cytochrome c oxidase subunit NDUFA4	Ndufa4		1.73088	2.20605	1.76259	1.02562	1.2478	0.853731
P62897	Cytochrome c, somatic	Cycs		2.58274	2.94569	1.00083	n. def.	1.26218	-0.0946922
Q9D0M3	Cytochrome c1, heme protein, mitochondrial	Cyc1		2.95966	3.14218	2.63731	-0.630974	-0.684364	-0.867266
Q9D816;Q91W64	Cytochrome P450 2C55	Cyp2c55		2.56288	1.89336	0.451687	n. def.	n. def.	n. def.
Q9DBX6	Cytochrome P450 2S1	Cyp2s1		-1.45274	-2.51856	-2.3676	n. def.	n. def.	n. def.
Q64464	Cytochrome P450 3A13	Cyp3a13		n. def.	-2.34996	n. def.	n. def.	n. def.	n. def.
P28271;Q811J3	Cytoplasmic aconitate hydratase	Aco1		0.496946	1.12635	-1.57668	-2.02925	-0.666265	n. def.
Q9JHU4	Cytoplasmic dynein 1 heavy chain 1	Dync1h1		1.53909	2.18349	2.14201	n. def.	0.859247	0.212856
Q8R1Q8	Cytoplasmic dynein 1 light intermediate chain 1	Dync1li1		n. def.	-1.27062	n. def.	n. def.	n. def.	n. def.
Q6PDL0	Cytoplasmic dynein 1 light intermediate chain 2	Dync1li2		n. def.	-2.005	-2.41143	n. def.	n. def.	n. def.
Q7TMB8;Q5SQX6	Cytoplasmic FMR1-interacting protein 1;Cytoplasmic FMR1-interacting protein 2	Cyfip1;Cyfip2		-2.79197	-1.06598	-1.55455	n. def.	n. def.	-1.77609
Q8BMK4	Cytoskeleton-associated protein 4	Ckap4		-3.21756	0.820951	0.927813	-1.88397	-1.5567	n. def.
Q9CPY7	Cytosol aminopeptidase	Lap3		-0.475269	0.556137	-2.03418	-0.838606	-0.0774345	n. def.
Q8R0Y6	Cytosolic 10-formyltetrahydrofolate dehydrogenase	Aldh1l1		n. def.	-3.00255	n. def.	n. def.	n. def.	n. def.
Q9D020	Cytosolic 5-nucleotidase 3A	Nt5c3a		-2.00499	-2.26638	-2.05133	n. def.	n. def.	n. def.
Q91V12	Cytosolic acyl coenzyme A thioester hydrolase	Acot7		-1.59826	0.113138	-0.455793	n. def.	n. def.	n. def.
Q9D1A2	Cytosolic non-specific dipeptidase	Cndp2		0.510399	0.448772	0.151268	0.953362	1.43508	1.04641
Q61753	D-3-phosphoglycerate dehydrogenase	Phgdh		n. def.	-0.641666	-0.30135	0.494877	0.566732	0.217558
Q9JII5	DAZ-associated protein 1	Dazap1		-2.31844	-1.95133	n. def.	-1.81733	-1.36945	-2.21585
Q80XN0	D-beta-hydroxybutyrate dehydrogenase, mitochondrial	Bdh1		1.71827	1.98015	1.33066	n. def.	n. def.	n. def.
O35215	D-dopachrome decarboxylase	Ddt		-0.991547	-0.420258	-0.923048	-0.828611	n. def.	n. def.
P28654	Decorin	Dcn		0.0767345	0.669067	0.414972	0.255302	0.024292	n. def.
Q8C3J5	Dedicator of cytokinesis protein 2	Dock2		n. def.	n. def.	n. def.	-1.34442	-1.43255	-1.7925
P59764	Dedicator of cytokinesis protein 4	Dock4		-2.43859	n. def.	n. def.	n. def.	n. def.	n. def.
Q99L04	Dehydrogenase/reductase SDR family member 1	Dhrs1		n. def.	n. def.	n. def.	n. def.	-2.78078	n. def.
Q3U0B3	Dehydrogenase/reductase SDR family member 11	Dhrs11		n. def.	-1.82987	n. def.	n. def.	n. def.	n. def.
Q99LB2	Dehydrogenase/reductase SDR family member 4	Dhrs4		n. def.	-2.17439	n. def.	n. def.	n. def.	n. def.
Q99J47	Dehydrogenase/reductase SDR family member 7B	Dhrs7b		n. def.	-1.13355	n. def.	n. def.	n. def.	n. def.
Q60997	Deleted in malignant brain tumors 1 protein	Dmbt1		0.97262	-0.283403	0.0859127	n. def.	n. def.	n. def.
O35459	Delta(3,5)-Delta(2,4)-dienoyl-CoA isomerase, mitochondrial	Ech1		-1.2633	-1.64038	n. def.	n. def.	-0.958847	n. def.
Q8CHT0	Delta-1-pyrroline-5-carboxylate dehydrogenase, mitochondrial	Aldh4a1		n. def.	-3.30296	n. def.	n. def.	n. def.	n. def.
Q9Z110	Delta-1-pyrroline-5-carboxylate synthase;Glutamate 5-kinase;Gamma-glutamyl phosphate reductase	Aldh18a1		n. def.	n. def.	-0.537865	-1.63532	-1.01913	-1.58515
P10518	Delta-aminolevulinic acid dehydratase	Alad		-1.40739	n. def.	-1.54265	-0.000326157	-0.238396	-0.147312
Q60710	Deoxynucleoside triphosphate triphosphohydrolase SAMHD1	Samhd1		n. def.	-0.952375	n. def.	1.90649	2.42436	1.5424
Q91YP3	Deoxyribose-phosphate aldolase	Dera		n. def.	n. def.	n. def.	n. def.	-1.96591	n. def.
Q9QZZ6	Dermatopontin	Dpt		n. def.	n. def.	-3.39219	n. def.	n. def.	n. def.
P31001;P46660;P08551;P08553;P19246	Desmin	Des		2.99628	3.74887	3.80238	2.35683	2.83536	2.8481
P55292	Desmocollin-2	Dsc2		n. def.	-1.27093	n. def.	n. def.	n. def.	n. def.
O55111	Desmoglein-2	Dsg2		n. def.	n. def.	-1.16656	n. def.	n. def.	n. def.
E9Q557	Desmoplakin	Dsp		1.22954	1.58099	1.25379	n. def.	n. def.	n. def.
Q9R0P5	Destrin	Dstn		4.4906	4.77269	4.72429	2.146	2.23727	2.24891
P32233	Developmentally-regulated GTP-binding protein 1	Drg1		-2.50628	-2.28696	n. def.	n. def.	n. def.	n. def.
Q9QXB9	Developmentally-regulated GTP-binding protein 2	Drg2		n. def.	-3.00856	n. def.	n. def.	n. def.	n. def.
O08749	Dihydrolipoyl dehydrogenase, mitochondrial	Dld		1.77543	2.62303	1.93169	0.196566	0.525097	0.261114
Q8BMF4	Dihydrolipoyllysine-residue acetyltransferase component of pyruvate dehydrogenase complex, mitochondrial	Dlat		-0.540169	1.25226	0.590107	-0.988642	-1.68742	-2.76824
Q9D2G2	Dihydrolipoyllysine-residue succinyltransferase component of 2-oxoglutarate dehydrogenase complex, mitochondrial	Dlst		-0.237825	1.16166	0.879053	-1.07176	0.928791	n. def.
Q8BVI4	Dihydropteridine reductase	Qdpr		-1.23722	0.281593	-1.9592	-1.8893	-1.57829	n. def.
O08553	Dihydropyrimidinase-related protein 2	Dpysl2		2.07329	2.99314	2.41671	2.21335	2.12548	2.06615
Q62188	Dihydropyrimidinase-related protein 3	Dpysl3		n. def.	-1.64998	n. def.	-1.24171	-1.05561	-1.89159
P97872	Dimethylaniline monooxygenase [N-oxide-forming] 5	Fmo5		-2.0574	n. def.	n. def.	n. def.	n. def.	n. def.
P31428	Dipeptidase 1	Dpep1		n. def.	-2.14786	n. def.	n. def.	n. def.	n. def.
P97821	Dipeptidyl peptidase 1;Dipeptidyl peptidase 1 exclusion domain chain;Dipeptidyl peptidase 1 heavy chain;Dipeptidyl peptidase 1 light chain	Ctsc		n. def.	-1.06226	-1.60806	-0.568928	0.51405	0.0875816
Q99KK7	Dipeptidyl peptidase 3	Dpp3		-0.926277	-0.236948	-2.21608	n. def.	-0.514603	-2.1409
Q3U1J4	DNA damage-binding protein 1	Ddb1		n. def.	-1.72662	-2.73308	-1.13934	-1.14581	n. def.
P37913	DNA ligase 1	Lig1		n. def.	n. def.	n. def.	n. def.	n. def.	-2.61608
Q6ZQJ5	DNA replication ATP-dependent helicase/nuclease DNA2;DNA replication nuclease DNA2;DNA replication ATP-dependent helicase DNA2	Dna2		n. def.	n. def.	0.552797	n. def.	n. def.	n. def.
P97310	DNA replication licensing factor MCM2	Mcm2		n. def.	n. def.	n. def.	n. def.	-0.00712776	-0.290201
P25206	DNA replication licensing factor MCM3	Mcm3		n. def.	n. def.	n. def.	0.0488434	n. def.	0.156395
P49717	DNA replication licensing factor MCM4	Mcm4		n. def.	n. def.	n. def.	n. def.	-0.335695	n. def.
P49718	DNA replication licensing factor MCM5	Mcm5		n. def.	-1.169	n. def.	-0.382109	-0.140985	-0.208906
P97311	DNA replication licensing factor MCM6	Mcm6		n. def.	n. def.	n. def.	-1.95752	n. def.	-2.01837
Q61881	DNA replication licensing factor MCM7	Mcm7		n. def.	-1.7273	n. def.	-0.918768	-0.669565	-0.865999
Q04750	DNA topoisomerase 1	Top1		n. def.	n. def.	-2.23966	n. def.	n. def.	n. def.
Q64511	DNA topoisomerase 2-beta	Top2b		n. def.	-1.33209	n. def.	-0.590721	-0.152246	-0.937292
P28352	DNA-(apurinic or apyrimidinic site) lyase;DNA-(apurinic or apyrimidinic site) lyase, mitochondrial	Apex1		-3.967	n. def.	-3.02646	n. def.	-0.444576	-2.06079
P63037	DnaJ homolog subfamily A member 1	Dnaja1		-1.00124	-0.733418	-0.827875	-1.01145	n. def.	n. def.
Q99M87	DnaJ homolog subfamily A member 3, mitochondrial	Dnaja3		n. def.	n. def.	-3.08615	n. def.	n. def.	n. def.
Q99KV1	DnaJ homolog subfamily B member 11	Dnajb11		n. def.	n. def.	n. def.	-2.46937	-3.15308	-2.37653
Q91YW3	DnaJ homolog subfamily C member 3	Dnajc3		n. def.	-2.48916	n. def.	n. def.	n. def.	n. def.
Q9QYI3	DnaJ homolog subfamily C member 7	Dnajc7		n. def.	-0.126095	-0.133034	n. def.	0.197981	-0.161509
Q6NZB0	DnaJ homolog subfamily C member 8	Dnajc8		n. def.	n. def.	n. def.	-0.760206	-0.171223	-0.868353
Q91WN1	DnaJ homolog subfamily C member 9	Dnajc9		n. def.	n. def.	n. def.	n. def.	-1.18456	n. def.
Q9D1Q4	Dolichol-phosphate mannosyltransferase subunit 3	Dpm3		n. def.	-2.86264	-2.85373	n. def.	n. def.	n. def.
O54734	Dolichyl-diphosphooligosaccharide--protein glycosyltransferase 48 kDa subunit	Ddost		-0.20808	1.19448	-0.80637	n. def.	n. def.	n. def.
Q91YQ5	Dolichyl-diphosphooligosaccharide--protein glycosyltransferase subunit 1	Rpn1		2.40197	3.00945	2.93446	1.61021	1.93068	1.77968
Q9DBG6	Dolichyl-diphosphooligosaccharide--protein glycosyltransferase subunit 2	Rpn2		1.63618	2.65166	2.10308	1.43528	1.35064	1.0327
P61804	Dolichyl-diphosphooligosaccharide--protein glycosyltransferase subunit DAD1	Dad1		-2.60347	-2.11223	n. def.	n. def.	n. def.	n. def.
P46978	Dolichyl-diphosphooligosaccharide--protein glycosyltransferase subunit STT3A	Stt3a		n. def.	-2.59315	n. def.	n. def.	n. def.	n. def.
Q3TDQ1	Dolichyl-diphosphooligosaccharide--protein glycosyltransferase subunit STT3B	Stt3b		n. def.	-1.93306	-1.71551	n. def.	n. def.	n. def.
Q9DB25	Dolichyl-phosphate beta-glucosyltransferase	Alg5		n. def.	-2.97119	n. def.	n. def.	n. def.	n. def.
Q62418	Drebrin-like protein	Dbnl		-1.75249	-0.90126	-1.80412	-0.708429	0.232903	-0.0847626
P31938	Dual specificity mitogen-activated protein kinase kinase 1	Map2k1		-0.283409	-0.107651	-1.12767	n. def.	-0.898617	-1.37996
Q9D7X3	Dual specificity protein phosphatase 3	Dusp3		n. def.	-1.63253	-2.00123	-1.64211	n. def.	n. def.
O08788	Dynactin subunit 1	Dctn1		n. def.	-1.35948	n. def.	n. def.	n. def.	n. def.
Q99KJ8	Dynactin subunit 2	Dctn2		-1.19408	-0.430031	-0.739761	n. def.	-0.607595	n. def.
Q9Z0Y1	Dynactin subunit 3	Dctn3		n. def.	-1.99258	n. def.	n. def.	n. def.	n. def.
Q9QZB9	Dynactin subunit 5	Dctn5		n. def.	n. def.	-3.94189	n. def.	n. def.	n. def.
Q8K1M6	Dynamin-1-like protein	Dnm1l		-2.86005	-1.32106	-1.33965	n. def.	-2.04061	n. def.
P39054;P39053	Dynamin-2	Dnm2		n. def.	-0.529188	-1.36853	n. def.	n. def.	n. def.
P58281	Dynamin-like 120 kDa protein, mitochondrial;Dynamin-like 120 kDa protein, form S1	Opa1		2.16903	-2.08514	n. def.	n. def.	n. def.	n. def.
P63168;Q9D0M5	Dynein light chain 1, cytoplasmic	Dynll1		0.298285	0.978348	0.993343	-0.231966	-0.463671	n. def.
P62627	Dynein light chain roadblock-type 1	Dynlrb1		-1.13294	-0.382837	-0.393394	-0.357471	-0.0915794	-0.277693
P51807	Dynein light chain Tctex-type 1	Dynlt1		n. def.	-3.48316	n. def.	n. def.	n. def.	n. def.
Q9ERU9	E3 SUMO-protein ligase RanBP2	Ranbp2		n. def.	-2.73208	n. def.	n. def.	n. def.	n. def.
Q61510	E3 ubiquitin/ISG15 ligase TRIM25	Trim25		n. def.	n. def.	-2.93512	n. def.	n. def.	n. def.
E9Q555	E3 ubiquitin-protein ligase RNF213	Rnf213		n. def.	n. def.	n. def.	n. def.	-3.25377	n. def.
Q8CCJ3	E3 UFM1-protein ligase 1	Ufl1		n. def.	n. def.	n. def.	n. def.	n. def.	n. def.
Q3UMY5	Echinoderm microtubule-associated protein-like 4	Eml4		n. def.	-2.97483	-2.16665	n. def.	n. def.	n. def.
Q9WUZ9	Ectonucleoside triphosphate diphosphohydrolase 5	Entpd5		0.152035	0.216022	n. def.	n. def.	n. def.	n. def.
Q9D8Y0;Q9D4J1	EF-hand domain-containing protein D2	Efhd2		-0.796307	-0.593803	-1.55372	-1.93271	1.20847	-1.2025
Q9WVK4	EH domain-containing protein 1	Ehd1		n. def.	n. def.	n. def.	0.0625134	0.266649	-0.728981
Q8BH64	EH domain-containing protein 2	Ehd2		n. def.	-0.0443211	-2.0035	n. def.	n. def.	n. def.
Q9EQP2	EH domain-containing protein 4	Ehd4		n. def.	n. def.	-1.66195	-2.3375	-1.6694	-2.82591
P54320	Elastin	Eln		n. def.	n. def.	n. def.	0.0254326	-0.146624	-0.0151501
P70372	ELAV-like protein 1	Elavl1		0.228859	0.115973	-0.220613	-0.181538	0.161217	-0.374935
Q99LC5	Electron transfer flavoprotein subunit alpha, mitochondrial	Etfa		2.72187	2.87679	2.19938	0.893866	0.794506	0.973749
Q9DCW4	Electron transfer flavoprotein subunit beta	Etfb		2.31288	2.77634	2.33854	1.18393	1.61728	0.419638
Q921G7	Electron transfer flavoprotein-ubiquinone oxidoreductase, mitochondrial	Etfdh		0.290573	-0.355286	-0.398298	n. def.	n. def.	n. def.
P10126;P62631	Elongation factor 1-alpha 1	Eef1a1		5.60514	5.88388	5.63148	5.88752	6.10706	6.34574
O70251	Elongation factor 1-beta	Eef1b		-0.579628	-0.368078	-0.337284	-0.218744	0.364571	n. def.
P57776	Elongation factor 1-delta	Eef1d		2.05072	2.55738	2.24615	2.32165	2.5659	2.46315
Q9D8N0	Elongation factor 1-gamma	Eef1g		2.90673	3.01061	3.01338	2.66304	2.93841	2.86442
P58252	Elongation factor 2	Eef2		4.98057	5.08821	4.78251	4.81669	4.87601	4.79909
Q8BFR5	Elongation factor Tu, mitochondrial	Tufm		1.57789	3.50946	2.0782	-1.39736	0.800259	-1.59335
Q8C522	Endonuclease domain-containing 1 protein	Endod1		n. def.	-1.60836	n. def.	n. def.	n. def.	n. def.
Q9EQH2	Endoplasmic reticulum aminopeptidase 1	Erap1		-1.99704	-0.912134	-2.36624	n. def.	-0.764553	-1.0815
Q3UVK0	Endoplasmic reticulum metallopeptidase 1	Ermp1		-2.08183	-1.99236	-3.04016	n. def.	n. def.	n. def.
P57759	Endoplasmic reticulum resident protein 29	Erp29		n. def.	-0.349911	-0.774946	-0.287182	0.285168	-0.0371857
Q9D1Q6	Endoplasmic reticulum resident protein 44	Erp44		-0.264051	0.621208	-0.199297	-0.658667	0.439728	n. def.
Q9DC16	Endoplasmic reticulum-Golgi intermediate compartment protein 1	Ergic1		n. def.	-1.27391	n. def.	n. def.	n. def.	n. def.
P08113	Endoplasmin	Hsp90b1		3.60462	4.63751	4.22263	4.28874	4.40379	4.07695
Q9JMG1	Endothelial differentiation-related factor 1	Edf1		n. def.	-1.97644	n. def.	-1.01626	n. def.	n. def.
Q8BPU7	Engulfment and cell motility protein 1	Elmo1		n. def.	n. def.	n. def.	n. def.	-1.67074	-1.62033
P84089	Enhancer of rudimentary homolog	Erh		-0.13452	1.32905	1.59607	1.1427	1.28203	1.2792
P42125	Enoyl-CoA delta isomerase 1, mitochondrial	Eci1		1.00836	1.71545	1.10471	-0.57358	-0.354067	-0.172709
Q9WUR2;Q78JN3	Enoyl-CoA delta isomerase 2, mitochondrial	Eci2;Eci3		-2.10495	-2.27559	-2.60541	n. def.	n. def.	n. def.
Q8BH95	Enoyl-CoA hydratase, mitochondrial	Echs1		2.3388	2.06296	2.23039	n. def.	-1.96977	-1.89697
P97426	Eosinophil cationic protein 1	Ear1		n. def.	n. def.	n. def.	-0.965002	-1.04041	-1.01019
P97425	Eosinophil cationic protein 2	Ear2		n. def.	n. def.	n. def.	-0.996639	-0.935165	n. def.
P49290	Eosinophil peroxidase;Eosinophil peroxidase light chain;Eosinophil peroxidase heavy chain	Epx		n. def.	n. def.	-2.13156	n. def.	0.397732	-0.469625
P52795	Ephrin-B1	Efnb1		-2.69205	n. def.	n. def.	n. def.	n. def.	n. def.
Q99K30	Epidermal growth factor receptor kinase substrate 8-like protein 2	Eps8l2		n. def.	-0.9356	n. def.	n. def.	n. def.	n. def.
Q91WL0	Epidermal growth factor receptor kinase substrate 8-like protein 3	Eps8l3		-0.765707	-1.07565	n. def.	n. def.	n. def.	n. def.
Q9Z0J0	Epididymal secretory protein E1	Npc2		-0.88168	-1.60631	-0.758911	-0.435085	-0.873894	-0.379383
Q8R0W0	Epiplakin	Eppk1		-0.25687	1.6415	1.66159	n. def.	n. def.	n. def.
Q99JW5	Epithelial cell adhesion molecule	Epcam		2.05014	2.68804	2.26871	n. def.	n. def.	n. def.
Q9D379	Epoxide hydrolase 1	Ephx1		n. def.	n. def.	n. def.	n. def.	n. def.	-1.7226
Q9EP72	ER membrane protein complex subunit 7	Emc7		n. def.	-2.56276	n. def.	n. def.	n. def.	n. def.
Q8BFZ9	Erlin-2	Erlin2		0.353901	-0.190853	-0.495737	n. def.	n. def.	n. def.
Q8R180	ERO1-like protein alpha	Ero1l		-2.1887	n. def.	n. def.	n. def.	n. def.	n. def.
P54116	Erythrocyte band 7 integral membrane protein	Stom		n. def.	n. def.	n. def.	-2.4091	n. def.	n. def.
P49222;Q8R534;P35969	Erythrocyte membrane protein band 4.2;Disintegrin and metalloproteinase domain-containing protein 1b;Vascular endothelial growth factor receptor 1	Epb42;Adam1b;Flt1		n. def.	n. def.	n. def.	n. def.	-3.02789	n. def.
Q9D172	ES1 protein homolog, mitochondrial	D10Jhu81e		n. def.	-0.703491	n. def.	n. def.	n. def.	n. def.
Q91V76	Ester hydrolase C11orf54 homolog			1.25287	-1.81261	n. def.	-1.34644	-0.917173	-1.82688
Q9EQ06	Estradiol 17-beta-dehydrogenase 11	Hsd17b11		-0.0247192	0.0652218	-1.04538	n. def.	-1.07106	-1.34664
P51658	Estradiol 17-beta-dehydrogenase 2	Hsd17b2		-1.10109	-1.10811	n. def.	n. def.	n. def.	n. def.
P50171	Estradiol 17-beta-dehydrogenase 8	Hsd17b8		n. def.	-3.00719	-3.43987	n. def.	n. def.	n. def.
P60843	Eukaryotic initiation factor 4A-I	Eif4a1		2.58496	3.58895	3.0656	2.88083	3.06872	2.95329
P10630	Eukaryotic initiation factor 4A-II;Eukaryotic initiation factor 4A-II, N-terminally processed	Eif4a2		-0.967024	-0.248016	-0.152884	n. def.	n. def.	n. def.
Q91VC3	Eukaryotic initiation factor 4A-III;Eukaryotic initiation factor 4A-III, N-terminally processed	Eif4a3		n. def.	-1.48287	-1.96443	-1.27232	-0.701378	n. def.
Q8R050	Eukaryotic peptide chain release factor GTP-binding subunit ERF3A	Gspt1		n. def.	-3.4608	n. def.	n. def.	n. def.	n. def.
Q8BWY3	Eukaryotic peptide chain release factor subunit 1	Etf1		-2.03339	-1.12283	n. def.	-0.686752	-1.21031	n. def.
Q8BMJ3;Q60872	Eukaryotic translation initiation factor 1A, X-chromosomal;Eukaryotic translation initiation factor 1A	Eif1ax;Eif1a		n. def.	-2.13852	n. def.	-0.775246	n. def.	n. def.
Q9CXU9;P48024	Eukaryotic translation initiation factor 1b;Eukaryotic translation initiation factor 1	Eif1b;Eif1		n. def.	-1.20099	n. def.	n. def.	n. def.	n. def.
Q6ZWX6	Eukaryotic translation initiation factor 2 subunit 1	Eif2s1		-0.632891	0.109533	-0.205	-0.569067	-0.404842	-0.129503
Q99L45	Eukaryotic translation initiation factor 2 subunit 2	Eif2s2		-2.14955	-1.66355	n. def.	n. def.	n. def.	n. def.
Q9Z0N1;Q9Z0N2	Eukaryotic translation initiation factor 2 subunit 3, X-linked;Eukaryotic translation initiation factor 2 subunit 3, Y-linked	Eif2s3x;Eif2s3y		1.06201	1.62431	1.15299	1.13608	0.964167	0.688122
Q8BJW6	Eukaryotic translation initiation factor 2A;Eukaryotic translation initiation factor 2A, N-terminally processed	Eif2a		n. def.	n. def.	-1.29848	n. def.	n. def.	n. def.
P23116	Eukaryotic translation initiation factor 3 subunit A	Eif3a		-0.942698	0.108406	-1.90087	0.243509	0.0684299	-0.318701
Q8JZQ9	Eukaryotic translation initiation factor 3 subunit B	Eif3b		n. def.	-1.64085	-1.66675	-1.28695	-1.24727	-1.21442
Q8R1B4	Eukaryotic translation initiation factor 3 subunit C	Eif3c		-2.34645	-0.0155869	-1.61686	-0.389681	0.228313	-0.196341
P60229	Eukaryotic translation initiation factor 3 subunit E	Eif3e		n. def.	-0.648689	n. def.	-0.652483	n. def.	-0.613693
Q9DCH4	Eukaryotic translation initiation factor 3 subunit F	Eif3f		n. def.	-0.673485	-1.20535	-0.517914	-0.772768	-0.779627
Q9Z1D1	Eukaryotic translation initiation factor 3 subunit G	Eif3g		n. def.	n. def.	n. def.	n. def.	-2.52313	n. def.
Q91WK2	Eukaryotic translation initiation factor 3 subunit H	Eif3h		n. def.	-1.24462	n. def.	n. def.	n. def.	n. def.
Q9QZD9	Eukaryotic translation initiation factor 3 subunit I	Eif3i		n. def.	-0.57044	n. def.	n. def.	n. def.	n. def.
Q3UGC7;Q66JS6	Eukaryotic translation initiation factor 3 subunit J-A;Eukaryotic translation initiation factor 3 subunit J-B	Eif3j1;Eif3j2		n. def.	-1.69865	-1.21573	n. def.	-1.25783	-0.82612
Q9DBZ5	Eukaryotic translation initiation factor 3 subunit K	Eif3k		-1.37103	-1.29801	-1.19973	n. def.	-1.0489	-0.218229
Q8QZY1	Eukaryotic translation initiation factor 3 subunit L	Eif3l		-1.02403	-1.12773	-1.82074	-1.30855	-1.06944	-1.0725
Q99JX4	Eukaryotic translation initiation factor 3 subunit M	Eif3m		n. def.	-2.7467	-3.11029	-2.8637	-2.09762	n. def.
Q6NZJ6;Q80XI3	Eukaryotic translation initiation factor 4 gamma 1	Eif4g1		n. def.	-0.658463	n. def.	n. def.	n. def.	n. def.
Q8BGD9	Eukaryotic translation initiation factor 4B	Eif4b		-1.36223	-0.0233059	0.429939	-0.635612	0.048727	-0.652485
P63073	Eukaryotic translation initiation factor 4E	Eif4e		-1.69537	-1.37197	-1.34517	n. def.	-0.86137	n. def.
Q9WUK2	Eukaryotic translation initiation factor 4H	Eif4h		-2.29749	-0.590221	-0.485449	n. def.	-1.04026	n. def.
P59325	Eukaryotic translation initiation factor 5	Eif5		-1.43408	n. def.	n. def.	n. def.	n. def.	n. def.
P63242;Q8BGY2	Eukaryotic translation initiation factor 5A-1;Eukaryotic translation initiation factor 5A-2	Eif5a;Eif5a2		1.67349	2.45196	1.82304	1.50007	1.50867	2.29858
O55135	Eukaryotic translation initiation factor 6	Eif6		-0.322081	0.137838	-0.322584	n. def.	-0.769165	-1.17994
Q6P5F9	Exportin-1	Xpo1		n. def.	-0.982859	-1.61994	n. def.	-1.76653	-0.969585
Q9ERK4	Exportin-2	Cse1l		-2.47013	-2.61856	-2.85073	n. def.	-2.46715	-1.28318
Q9EPK7	Exportin-7	Xpo7		n. def.	n. def.	-2.57724	n. def.	n. def.	n. def.
Q3U7R1	Extended synaptotagmin-1	Esyt1		-1.99212	-1.49305	-1.17611	-0.544456	0.017458	0.179937
P26040	Ezrin	Ezr		0.167816	0.562361	-0.0989113	-0.844635	0.754278	-0.21979
Q920B9	FACT complex subunit SPT16	Supt16h		-2.50192	-1.29176	n. def.	-0.458719	-0.156084	-0.531265
Q08943	FACT complex subunit SSRP1	Ssrp1		-1.69734	-1.92721	-1.52098	-0.843294	-0.668333	-0.356264
P47753	F-actin-capping protein subunit alpha-1	Capza1		-0.308043	0.438452	0.242273	0.890541	1.26305	0.949924
P47754	F-actin-capping protein subunit alpha-2	Capza2		1.01472	1.78844	1.10083	2.19183	2.46126	2.10508
P47757	F-actin-capping protein subunit beta	Capzb		n. def.	1.92208	1.51834	1.47765	1.93381	1.73733
Q91WJ8	Far upstream element-binding protein 1	Fubp1		n. def.	-1.35876	n. def.	0.136017	0.6311	-0.168854
Q3U0V1	Far upstream element-binding protein 2	Khsrp		0.133276	0.719486	0.210163	1.07734	1.83674	1.54138
Q920E5	Farnesyl pyrophosphate synthase	Fdps		0.236635	0.456566	0.425156	n. def.	n. def.	n. def.
Q3TDN2	FAS-associated factor 2	Faf2		n. def.	-2.22853	n. def.	n. def.	n. def.	n. def.
Q61553	Fascin	Fscn1		n. def.	n. def.	n. def.	n. def.	-1.07699	n. def.
P19096	Fatty acid synthase;[Acyl-carrier-protein] S-acetyltransferase;[Acyl-carrier-protein] S-malonyltransferase;3-oxoacyl-[acyl-carrier-protein] synthase;3-oxoacyl-[acyl-carrier-protein] reductase;3-hydroxyacyl-[acyl-carrier-protein] dehydratase;Enoyl-[acyl-carrier-protein] reductase;Oleoyl-[acyl-carrier-protein] hydrolase	Fasn		1.72434	2.54252	1.95359	-0.988827	-2.11042	-1.46086
P04117	Fatty acid-binding protein, adipocyte	Fabp4		-0.536095	-0.134451	-0.253441	n. def.	n. def.	n. def.
Q05816	Fatty acid-binding protein, epidermal	Fabp5		n. def.	-1.8501	-1.4894	0.0947742	-0.309984	-0.213848
P55050	Fatty acid-binding protein, intestinal	Fabp2		2.02137	2.1806	1.37795	n. def.	n. def.	n. def.
P47740	Fatty aldehyde dehydrogenase	Aldh3a2		-0.73665	-0.225067	n. def.	n. def.	n. def.	n. def.
Q8K1B8	Fermitin family homolog 3	Fermt3		n. def.	n. def.	n. def.	1.73668	1.79414	1.72576
P09528	Ferritin heavy chain;Ferritin heavy chain, N-terminally processed	Fth1		0.449141	-1.19588	n. def.	1.88476	2.15825	1.89269
P29391;P49945	Ferritin light chain 1;Ferritin light chain 2	Ftl1;Ftl2		0.267191	0.219917	n. def.	3.99696	4.21043	3.965
P22315	Ferrochelatase, mitochondrial	Fech		n. def.	-3.10634	n. def.	n. def.	n. def.	n. def.
Q61554;Q61555	Fibrillin-1	Fbn1		0.681561	1.72962	-0.495951	-2.1837	n. def.	n. def.
E9PV24	Fibrinogen alpha chain;Fibrinopeptide A;Fibrinogen alpha chain	Fga		-1.90562	n. def.	n. def.	0.745075	0.78816	0.127382
Q8K0E8	Fibrinogen beta chain;Fibrinopeptide B;Fibrinogen beta chain	Fgb		n. def.	n. def.	n. def.	0.941048	1.2444	0.953285
Q8VCM7	Fibrinogen gamma chain	Fgg		-2.90857	n. def.	n. def.	0.736124	1.20806	-0.27607
P11276	Fibronectin;Anastellin	Fn1		n. def.	-0.344982	-0.477707	-1.4582	-0.945839	-0.235363
Q9WVH9	Fibulin-5	Fbln5		-3.45919	n. def.	n. def.	n. def.	-3.43524	n. def.
Q8BTM8	Filamin-A	Flna		5.10203	5.71079	5.64338	4.90324	5.15768	4.91087
Q80X90	Filamin-B	Flnb		4.24849	4.31924	3.99472	n. def.	n. def.	n. def.
Q8VHX6	Filamin-C	Flnc		n. def.	n. def.	-1.20103	n. def.	n. def.	n. def.
P39749	Flap endonuclease 1	Fen1		n. def.	n. def.	n. def.	-0.752392	-0.517523	-0.543798
Q923D2	Flavin reductase (NADPH)	Blvrb		n. def.	-1.39531	n. def.	3.35007	3.45973	3.39151
Q9JL26	Formin-like protein 1	Fmnl1		n. def.	n. def.	n. def.	-1.632	n. def.	n. def.
P97447	Four and a half LIM domains protein 1	Fhl1		1.76886	-0.182081	1.99577	-1.31122	-0.467997	-0.974939
P70695	Fructose-1,6-bisphosphatase isozyme 2	Fbp2		1.02499	1.63579	0.790041	n. def.	n. def.	n. def.
P05064	Fructose-bisphosphate aldolase A	Aldoa		3.40241	4.86014	4.28064	3.3279	3.74111	3.1337
Q91Y97	Fructose-bisphosphate aldolase B	Aldob		1.72807	2.15486	1.75633	n. def.	n. def.	n. def.
P97807	Fumarate hydratase, mitochondrial	Fh		1.32502	1.31993	0.595753	-1.13882	0.0128956	-0.584301
Q9R0N0	Galactokinase	Galk1		n. def.	-1.39319	n. def.	n. def.	n. def.	n. def.
Q9JL27;P97353	Galactoside 2-alpha-L-fucosyltransferase 2	Fut2		n. def.	-1.04486	n. def.	n. def.	n. def.	n. def.
P16045	Galectin-1	Lgals1		2.92806	3.78896	3.65118	4.18295	4.13013	3.55815
Q9CQW5	Galectin-2	Lgals2		n. def.	-3.14976	n. def.	n. def.	n. def.	n. def.
P16110	Galectin-3	Lgals3		5.23029	5.77928	5.18276	1.59999	2.06401	1.84666
Q07797	Galectin-3-binding protein	Lgals3bp		n. def.	-2.30905	n. def.	n. def.	n. def.	n. def.
Q8K419;O54891	Galectin-4	Lgals4		5.82807	6.04742	5.58557	n. def.	n. def.	n. def.
O08573	Galectin-9	Lgals9		n. def.	n. def.	-3.49624	-2.09212	-2.07361	-2.69407
Q9Z0L8	Gamma-glutamyl hydrolase	Ggh		n. def.	n. def.	-1.12606	n. def.	n. def.	n. def.
Q9ESY9	Gamma-interferon-inducible lysosomal thiol reductase	Ifi30		-2.3166	-1.81169	-2.12593	n. def.	n. def.	n. def.
Q8BHN1	Gamma-taxilin	Txlng		n. def.	n. def.	n. def.	n. def.	-1.77145	n. def.
Q60648	Ganglioside GM2 activator	Gm2a		n. def.	n. def.	n. def.	-1.02451	-0.387381	-0.84543
Q2KHK6;Q8CB12;Q3TR54	Gasdermin-C2;Gasdermin-C3	Gsdmc2;Gsdmc3		-2.23873	0.134893	0.590862	n. def.	n. def.	n. def.
Q9D8T2	Gasdermin-D	Gsdmdc1		-2.51982	n. def.	n. def.	n. def.	n. def.	n. def.
P51162	Gastrotropin	Fabp6		-3.05208	n. def.	n. def.	n. def.	n. def.	n. def.
P23591	GDP-L-fucose synthase	Tsta3		-0.397455	-0.397108	n. def.	n. def.	n. def.	n. def.
Q8K0C9	GDP-mannose 4,6 dehydratase	Gmds		3.51141	3.83111	3.33744	n. def.	n. def.	n. def.
P13020	Gelsolin	Gsn		1.08833	1.71402	1.79779	1.99684	2.51884	1.51514
Q9Z1Z0	General vesicular transport factor p115	Uso1		-1.28392	n. def.	-1.50581	n. def.	n. def.	n. def.
Q8BUV3	Gephyrin;Molybdopterin adenylyltransferase;Molybdopterin molybdenumtransferase	Gphn		n. def.	-2.7213	-2.71943	n. def.	n. def.	n. def.
Q9CQI3	Glia maturation factor beta	Gmfb		-2.99308	-2.55461	-2.77923	-2.16765	-1.67399	-2.57333
Q9ERL7	Glia maturation factor gamma	Gmfg		n. def.	n. def.	n. def.	-0.08881	0.799551	-0.148466
P55095	Glucagon;Glicentin;Glicentin-related polypeptide;Oxyntomodulin;Glucagon;Glucagon-like peptide 1;Glucagon-like peptide 1(7-37);Glucagon-like peptide 1(7-36);Glucagon-like peptide 2	Gcg		n. def.	-0.833202	-1.83444	n. def.	n. def.	n. def.
Q9JK38	Glucosamine 6-phosphate N-acetyltransferase	Gnpnat1		-0.84886	-1.84694	n. def.	n. def.	n. def.	n. def.
Q00612;P97324	Glucose-6-phosphate 1-dehydrogenase X	G6pdx		-1.82033	0.627642	-1.71482	-0.192284	0.890343	n. def.
P06745	Glucose-6-phosphate isomerase	Gpi		2.19194	3.24045	1.82314	0.846464	1.89194	-0.521187
O08795	Glucosidase 2 subunit beta	Prkcsh		n. def.	0.774998	n. def.	-0.799362	n. def.	n. def.
P26443	Glutamate dehydrogenase 1, mitochondrial	Glud1		1.67163	3.26738	1.59657	0.926886	1.53684	0.861975
O09172	Glutamate--cysteine ligase regulatory subunit	Gclm		-1.49463	-1.79348	-1.89974	n. def.	-1.26551	n. def.
D3Z7P3	Glutaminase kidney isoform, mitochondrial	Gls		n. def.	-1.4899	n. def.	-1.50095	n. def.	n. def.
P47856;Q9Z2Z9	Glutamine--fructose-6-phosphate aminotransferase [isomerizing] 1	Gfpt1		2.98504	4.53534	3.89725	n. def.	n. def.	n. def.
Q9QUH0	Glutaredoxin-1	Glrx		1.60628	1.18637	1.1752	-0.112967	-0.0361404	-0.135706
Q80Y14	Glutaredoxin-related protein 5, mitochondrial	Glrx5		-1.76846	-1.89359	n. def.	-1.19892	-1.0441	-1.12576
P11352	Glutathione peroxidase 1	Gpx1		-2.11491	-0.788429	-1.1118	1.9132	2.64535	1.94493
Q9JHC0	Glutathione peroxidase 2	Gpx2		-1.47815	1.06899	0.747393	n. def.	n. def.	n. def.
P46412	Glutathione peroxidase 3	Gpx3		n. def.	-2.41533	-1.91108	n. def.	n. def.	n. def.
P47791	Glutathione reductase, mitochondrial	Gsr		0.372467	1.12823	0.774195	0.269136	0.500278	0.0775051
P10648;P13745	Glutathione S-transferase A2;Glutathione S-transferase A1;Glutathione S-transferase A1, N-terminally processed	Gsta2;Gsta1		-0.0280495	-1.79517	-2.2543	n. def.	n. def.	n. def.
P30115	Glutathione S-transferase A3	Gsta3		n. def.	-0.27179	0.604616	n. def.	n. def.	n. def.
P24472	Glutathione S-transferase A4	Gsta4		1.48084	0.960573	0.566792	n. def.	n. def.	n. def.
Q9DCM2	Glutathione S-transferase kappa 1	Gstk1		n. def.	-1.59553	-1.39188	n. def.	n. def.	n. def.
P10649	Glutathione S-transferase Mu 1	Gstm1		2.83433	4.3504	3.5601	-0.140984	1.36711	-0.206385
P15626;Q80W21;Q8R5I6	Glutathione S-transferase Mu 2	Gstm2		0.472548	2.0074	0.646318	n. def.	-1.71639	n. def.
P19639;O35660	Glutathione S-transferase Mu 3	Gstm3		n. def.	-1.46556	n. def.	n. def.	n. def.	n. def.
P48774	Glutathione S-transferase Mu 5	Gstm5		-3.85468	n. def.	-3.78034	n. def.	n. def.	n. def.
O09131;Q8K2Q2	Glutathione S-transferase omega-1	Gsto1		3.12427	3.00444	2.56851	-1.44873	-0.993748	-1.42057
P19157;P46425	Glutathione S-transferase P 1	Gstp1		2.43291	3.627	2.75708	1.58602	1.55204	1.05821
Q64471	Glutathione S-transferase theta-1	Gstt1		n. def.	n. def.	n. def.	-3.58362	-1.62845	n. def.
Q61133	Glutathione S-transferase theta-2	Gstt2		-1.6642	-0.433388	-1.8632	n. def.	n. def.	n. def.
P51855	Glutathione synthetase	Gss		1.0235	1.15537	0.643171	n. def.	n. def.	n. def.
P16858;Q64467	Glyceraldehyde-3-phosphate dehydrogenase	Gapdh		4.92941	6.03817	5.36286	5.21929	5.49626	5.14718
Q3ULJ0;P13707	Glycerol-3-phosphate dehydrogenase 1-like protein	Gpd1l		-0.964645	-0.097044	-1.88911	n. def.	0.0763302	-0.871981
Q64521	Glycerol-3-phosphate dehydrogenase, mitochondrial	Gpd2		-0.969784	-1.20768	-1.50871	n. def.	-1.73795	n. def.
Q9CRY7	Glycerophosphodiester phosphodiesterase domain-containing protein 1	Gdpd1		-1.34474	n. def.	n. def.	n. def.	n. def.	n. def.
Q9CZD3	Glycine--tRNA ligase	Gars		-0.282766	-0.209751	0.553829	n. def.	-0.610065	n. def.
Q8CI94;Q9WUB3	Glycogen phosphorylase, brain form	Pygb		1.21491	1.88041	1.22429	-1.18802	0.100203	-2.02256
Q9ET01	Glycogen phosphorylase, liver form	Pygl		n. def.	n. def.	n. def.	n. def.	n. def.	-3.0281
Q9JL62	Glycolipid transfer protein	Gltp		-2.55218	-1.02843	-1.1712	-1.18834	-0.163792	-0.13097
O70310	Glycylpeptide N-tetradecanoyltransferase 1	Nmt1		n. def.	n. def.	n. def.	-1.54078	-1.77	n. def.
Q9CPV4	Glyoxalase domain-containing protein 4	Glod4		n. def.	0.848024	-0.962439	-0.720161	-0.0515232	0.112633
Q91Z53	Glyoxylate reductase/hydroxypyruvate reductase	Grhpr		n. def.	-1.38937	n. def.	n. def.	n. def.	n. def.
Q61543	Golgi apparatus protein 1	Glg1		-2.01209	-1.8427	-2.36146	n. def.	n. def.	-2.18761
Q91XA2	Golgi membrane protein 1	Golm1		1.76542	1.86467	0.882957	n. def.	n. def.	n. def.
Q9CRA5	Golgi phosphoprotein 3	Golph3		n. def.	-2.15961	n. def.	n. def.	n. def.	n. def.
Q8R088	Golgi phosphoprotein 3-like	Golph3l		-1.9155	n. def.	-1.97213	n. def.	n. def.	n. def.
Q99JX3	Golgi reassembly-stacking protein 2	Gorasp2		-1.12487	n. def.	n. def.	n. def.	n. def.	n. def.
Q8BMP6	Golgi resident protein GCP60	Acbd3		n. def.	-2.12035	n. def.	n. def.	n. def.	n. def.
O88630	Golgi SNAP receptor complex member 1	Gosr1		n. def.	-2.32724	-2.16724	n. def.	n. def.	n. def.
Q9CYL5	Golgi-associated plant pathogenesis-related protein 1	Glipr2		-4.11005	n. def.	-3.36876	n. def.	n. def.	n. def.
P55937	Golgin subfamily A member 3	Golga3		n. def.	n. def.	n. def.	n. def.	1.68069	n. def.
P28798	Granulins;Acrogranin;Granulin-1;Granulin-2;Granulin-3;Granulin-4;Granulin-5;Granulin-6;Granulin-7	Grn		-1.12981	-2.07533	-1.11803	0.333862	1.64602	-0.121275
Q8CHG3	GRIP and coiled-coil domain-containing protein 2	Gcc2		n. def.	-3.39801	n. def.	n. def.	n. def.	n. def.
Q60631	Growth factor receptor-bound protein 2	Grb2		n. def.	n. def.	n. def.	-1.13882	-1.52951	-1.51827
Q99LP6	GrpE protein homolog 1, mitochondrial	Grpel1		-1.41515	-1.22371	-2.04429	n. def.	-2.13173	n. def.
Q9WTP7	GTP:AMP phosphotransferase AK3, mitochondrial	Ak3		-0.600935	-0.0855618	-1.24691	n. def.	n. def.	n. def.
Q99JY3	GTPase IMAP family member 4	Gimap4		n. def.	n. def.	n. def.	0.548521	1.50941	0.577133
P32883;P08556;Q61411	GTPase KRas;GTPase KRas, N-terminally processed;GTPase NRas;GTPase HRas;GTPase HRas, N-terminally processed	Kras;Nras;Hras		n. def.	-0.708252	n. def.	n. def.	n. def.	-1.75602
P62827;Q61820	GTP-binding nuclear protein Ran	Ran		2.27807	2.49408	2.39511	3.23833	3.27594	3.39633
P36536	GTP-binding protein SAR1a	Sar1a		-4.60327	-4.402	n. def.	n. def.	n. def.	n. def.
Q9CQC9	GTP-binding protein SAR1b	Sar1b		-0.532265	n. def.	n. def.	-0.119095	n. def.	n. def.
Q9R111	Guanine deaminase	Gda		n. def.	-2.61764	n. def.	-1.96003	-0.873444	n. def.
P08752;B2RSH2	Guanine nucleotide-binding protein G(i) subunit alpha-2	Gnai2		0.559189	0.162424	0.2684	1.03705	1.43247	1.24692
Q9DAS9	Guanine nucleotide-binding protein G(I)/G(S)/G(O) subunit gamma-12	Gng12		n. def.	-0.213305	-0.859627	n. def.	n. def.	n. def.
P62874;Q61011	Guanine nucleotide-binding protein G(I)/G(S)/G(T) subunit beta-1	Gnb1		-0.515717	0.0789642	-0.206331	-0.786245	-0.0381622	-0.302145
P62880;P29387	Guanine nucleotide-binding protein G(I)/G(S)/G(T) subunit beta-2;Guanine nucleotide-binding protein subunit beta-4	Gnb2;Gnb4		1.74973	1.70332	1.76843	1.46239	1.98717	1.5137
Q9DC51;P20612;Q3V3I2;P50149;P18872;Q8CGK7;P63094;Q6R0H7	Guanine nucleotide-binding protein G(k) subunit alpha	Gnai3		-1.12645	-1.62917	-1.54657	n. def.	n. def.	n. def.
P21278;P30677;P21279	Guanine nucleotide-binding protein subunit alpha-11;Guanine nucleotide-binding protein subunit alpha-14;Guanine nucleotide-binding protein G(q) subunit alpha	Gna11;Gna14;Gnaq		-1.22916	n. def.	-1.80392	n. def.	n. def.	n. def.
P68040	Guanine nucleotide-binding protein subunit beta-2-like 1;Guanine nucleotide-binding protein subunit beta-2-like 1, N-terminally processed	Gnb2l1		3.13237	3.16239	2.75918	2.19121	2.27739	2.86898
Q64520	Guanylate kinase	Guk1		-1.73761	-1.30682	-0.977264	-3.02358	-2.12604	n. def.
Q9CRB2	H/ACA ribonucleoprotein complex subunit 2	Nhp2		n. def.	n. def.	n. def.	n. def.	-3.52392	n. def.
Q9ESX5	H/ACA ribonucleoprotein complex subunit 4	Dkc1		n. def.	n. def.	n. def.	-1.48477	n. def.	n. def.
P01899;P01897;P01896;P14431;P01898;P01900;P01895	H-2 class I histocompatibility antigen, D-B alpha chain;H-2 class I histocompatibility antigen, L-D alpha chain	H2-D1;H2-L		-0.606733	0.407185	n. def.	1.6762	2.93007	1.80053
P01901;P04223;P14428;P14426;P03991	H-2 class I histocompatibility antigen, K-B alpha chain;H-2 class I histocompatibility antigen, K-K alpha chain;H-2 class I histocompatibility antigen, K-Q alpha chain;H-2 class I histocompatibility antigen, D-K alpha chain;H-2 class I histocompatibility antigen, K-W28 alpha chain	H2-K1;H2-D1		n. def.	-0.882198	-0.807497	0.0987072	1.00306	0.300535
P04441	H-2 class II histocompatibility antigen gamma chain	Cd74		n. def.	n. def.	n. def.	0.472485	0.800581	0.419861
P14483;P06346;P06344;P06343;P06342;P01921;P06345	H-2 class II histocompatibility antigen, A beta chain;H-2 class II histocompatibility antigen, A-F beta chain;H-2 class II histocompatibility antigen, A-U beta chain;H-2 class II histocompatibility antigen, A-K beta chain;H-2 class II histocompatibility antigen, A-Q beta chain;H-2 class II histocompatibility antigen, A-D beta chain;H-2 class II histocompatibility antigen, A-S beta chain	H2-Ab1		n. def.	-1.44784	-0.578571	1.13112	1.42737	1.41598
P14438;P14434;P14437;P14436;P14435;P23150;P04228;P01910	H-2 class II histocompatibility antigen, A-U alpha chain;H-2 class II histocompatibility antigen, A-B alpha chain;H-2 class II histocompatibility antigen, A-S alpha chain;H-2 class II histocompatibility antigen, A-R alpha chain;H-2 class II histocompatibility antigen, A-F alpha chain;H-2 class II histocompatibility antigen, I-E alpha chain;H-2 class II histocompatibility antigen, A-D alpha chain;…	H2-Aa		n. def.	n. def.	-2.76282	0.170143	0.352768	-0.118469
Q61696;P17879	Heat shock 70 kDa protein 1A;Heat shock 70 kDa protein 1B	Hspa1a;Hspa1b		-1.50592	0.510103	-1.15215	n. def.	n. def.	n. def.
P16627	Heat shock 70 kDa protein 1-like	Hspa1l		-0.860716	-1.91488	-1.16971	-1.08291	-1.43731	-0.565742
Q61316	Heat shock 70 kDa protein 4	Hspa4		1.5182	1.35773	1.12472	1.29134	1.7492	1.22577
P63017;P17156	Heat shock cognate 71 kDa protein	Hspa8		5.02536	6.1339	5.70388	5.63918	6.28839	5.8644
Q61699	Heat shock protein 105 kDa	Hsph1		-0.632618	-1.26081	n. def.	n. def.	n. def.	n. def.
Q9CQN1	Heat shock protein 75 kDa, mitochondrial	Trap1		-0.32126	0.592457	-0.162552	n. def.	n. def.	n. def.
P14602	Heat shock protein beta-1	Hspb1		n. def.	-0.377794	-0.680817	-1.46632	-0.472092	n. def.
Q9QZ57	Heat shock protein beta-3	Hspb3		n. def.	-1.76147	-2.52153	n. def.	n. def.	n. def.
P07901	Heat shock protein HSP 90-alpha	Hsp90aa1		2.70712	3.12823	2.66482	3.29418	3.59354	3.18524
P11499	Heat shock protein HSP 90-beta	Hsp90ab1		5.48542	5.96097	5.4416	5.7967	5.86832	5.75663
P97825	Hematological and neurological expressed 1 protein;Hematological and neurological expressed 1 protein, N-terminally processed	Hn1		n. def.	-1.79309	n. def.	n. def.	n. def.	n. def.
P49710	Hematopoietic lineage cell-specific protein	Hcls1		n. def.	n. def.	n. def.	n. def.	0.752752	-0.500607
P14901	Heme oxygenase 1	Hmox1		n. def.	n. def.	n. def.	0.321087	0.770338	0.400553
Q9ERZ0	Hemogen	Hemgn		n. def.	n. def.	n. def.	-1.4378	-1.39033	n. def.
P01942;P06467	Hemoglobin subunit alpha	Hba		5.09843	5.59517	5.10522	9.08262	9.27587	9.74409
P02088	Hemoglobin subunit beta-1	Hbb-b1		4.29528	4.93386	3.92143	9.56164	9.36135	9.70448
P02089	Hemoglobin subunit beta-2	Hbb-b2		n. def.	n. def.	n. def.	1.58636	2.29299	2.25068
Q91X72	Hemopexin	Hpx		-3.33954	n. def.	n. def.	1.19346	0.454573	-1.54052
P51859	Hepatoma-derived growth factor	Hdgf		n. def.	0.798965	0.319956	-0.742819	-0.191298	-0.384817
Q9Z0Z4	Hephaestin	Heph		-2.32976	-2.3071	n. def.	n. def.	n. def.	n. def.
Q3TEA8	Heterochromatin protein 1-binding protein 3	Hp1bp3		n. def.	-1.69114	n. def.	-0.694674	-1.793	n. def.
Q99020	Heterogeneous nuclear ribonucleoprotein A/B	Hnrnpab		0.210831	0.810961	0.457071	0.685385	0.745361	0.278894
Q9CX86	Heterogeneous nuclear ribonucleoprotein A0	Hnrnpa0		n. def.	-0.147863	-0.672348	0.110487	0.503187	0.230688
P49312	Heterogeneous nuclear ribonucleoprotein A1;Heterogeneous nuclear ribonucleoprotein A1, N-terminally processed	Hnrnpa1		0.126156	1.11369	0.743555	1.57163	2.21288	1.72161
Q8BG05	Heterogeneous nuclear ribonucleoprotein A3	Hnrnpa3		1.92285	3.47514	2.55505	2.79865	3.06114	2.93185
Q60668	Heterogeneous nuclear ribonucleoprotein D0	Hnrnpd		1.09712	1.67558	0.873796	2.15211	2.58274	2.06674
Q9Z130	Heterogeneous nuclear ribonucleoprotein D-like	Hnrnpdl		n. def.	-2.3071	n. def.	n. def.	-2.07925	n. def.
Q9Z2X1	Heterogeneous nuclear ribonucleoprotein F;Heterogeneous nuclear ribonucleoprotein F, N-terminally processed	Hnrnpf		1.09112	2.85438	2.15927	2.32137	2.91764	2.76168
O35737	Heterogeneous nuclear ribonucleoprotein H;Heterogeneous nuclear ribonucleoprotein H, N-terminally processed	Hnrnph1		-0.460636	0.704292	0.359297	0.634422	1.19502	0.736824
P61979	Heterogeneous nuclear ribonucleoprotein K	Hnrnpk		3.38477	3.63085	3.37444	3.6924	4.19106	3.78279
Q8R081	Heterogeneous nuclear ribonucleoprotein L	Hnrnpl		0.321175	1.4266	0.753803	1.24418	1.17516	1.16082
Q921F4	Heterogeneous nuclear ribonucleoprotein L-like	Hnrnpll		n. def.	n. def.	-1.83201	n. def.	n. def.	n. def.
Q9D0E1	Heterogeneous nuclear ribonucleoprotein M	Hnrnpm		0.834284	1.67476	1.35971	1.51955	2.38602	2.14782
Q7TMK9	Heterogeneous nuclear ribonucleoprotein Q	Syncrip		-0.473799	0.779911	-0.0867233	-0.424885	0.978529	-0.681086
Q8VEK3	Heterogeneous nuclear ribonucleoprotein U	Hnrnpu		1.96525	2.90462	2.26895	3.03075	3.22075	3.02966
Q00PI9	Heterogeneous nuclear ribonucleoprotein U-like protein 2	Hnrnpul2		-1.4563	0.424299	-0.725737	n. def.	n. def.	-1.09586
O88569	Heterogeneous nuclear ribonucleoproteins A2/B1	Hnrnpa2b1		3.16899	3.84172	3.62419	3.84362	4.0308	3.50502
Q9Z204	Heterogeneous nuclear ribonucleoproteins C1/C2	Hnrnpc		0.672237	0.68824	0.262291	2.21858	2.22475	1.9663
P17710	Hexokinase-1	Hk1		1.96722	2.04634	1.64166	n. def.	n. def.	n. def.
O08528	Hexokinase-2	Hk2		-1.81175	-1.64693	n. def.	n. def.	n. def.	n. def.
Q9JLR9	HIG1 domain family member 1A, mitochondrial	Higd1a		n. def.	-1.35502	-1.85162	n. def.	n. def.	n. def.
Q9JL35	High mobility group nucleosome-binding domain-containing protein 5	Hmgn5		n. def.	-1.04598	-2.51416	n. def.	n. def.	n. def.
P63158	High mobility group protein B1	Hmgb1		3.60883	3.53131	3.44578	3.50011	4.08164	3.33705
P30681	High mobility group protein B2	Hmgb2		2.50606	3.33138	2.43306	3.77662	3.91246	3.78142
O54879	High mobility group protein B3	Hmgb3		n. def.	-1.62743	n. def.	n. def.	-0.885422	n. def.
P17095	High mobility group protein HMG-I/HMG-Y	Hmga1		-1.60303	-1.09243	-1.67985	-0.716085	-0.748556	n. def.
P62748	Hippocalcin-like protein 1	Hpcal1		n. def.	n. def.	n. def.	n. def.	-2.53824	-2.72372
P70349	Histidine triad nucleotide-binding protein 1	Hint1		1.75625	1.61144	1.91	0.483322	0.330967	0.587574
Q9D0S9	Histidine triad nucleotide-binding protein 2, mitochondrial	Hint2		-1.04462	-0.464319	0.0236111	n. def.	-0.873249	n. def.
Q61035;Q99KK9	Histidine--tRNA ligase, cytoplasmic	Hars		n. def.	n. def.	n. def.	-1.02327	-0.926777	-1.11014
O09106;P70288	Histone deacetylase 1;Histone deacetylase 2	Hdac1;Hdac2		n. def.	n. def.	n. def.	n. def.	-3.02176	n. def.
P10922	Histone H1.0;Histone H1.0, N-terminally processed	H1f0		n. def.	2.37825	0.175949	1.31231	n. def.	1.02426
P43275	Histone H1.1	Hist1h1a		1.14386	2.39646	2.53701	4.59279	5.18125	4.27039
P15864	Histone H1.2	Hist1h1c		4.23604	4.39555	4.44777	6.13128	6.57988	6.12871
P43277;Q07133	Histone H1.3	Hist1h1d		1.85486	1.74131	2.45134	3.36393	3.74085	3.51304
P43274	Histone H1.4	Hist1h1e		5.00728	5.49151	5.20217	6.89221	7.19277	6.29936
P43276	Histone H1.5	Hist1h1b		4.04535	3.95513	3.93807	5.35747	5.38155	4.95891
C0HKE9;C0HKE8;C0HKE7;C0HKE6;C0HKE5;C0HKE4;C0HKE3;C0HKE2;C0HKE1;Q8CGP6;Q8R1M2;Q8CGP7;Q8CGP5;Q8BFU2;P27661;Q64522	Histone H2A type 1-H;Histone H2A.J;Histone H2A type 1-K;Histone H2A type 1-F;Histone H2A type 3;Histone H2AX	Hist1h2ah;H2afj;Hist1h2ak;Hist1h2af;Hist3h2a;H2afx		2.93031	-0.167044	1.74271	3.40819	2.88433	2.65801
Q64523;Q6GSS7	Histone H2A type 2-C;Histone H2A type 2-A	Hist2h2ac;Hist2h2aa1		6.78285	6.27319	6.06867	7.43622	7.07398	6.98276
Q3THW5;P0C0S6	Histone H2A.V;Histone H2A.Z	H2afv;H2afz		1.18258	2.1687	1.54075	2.32855	2.03947	1.41326
Q8CGP2;Q8CGP1;Q6ZWY9;Q64525;Q64478;Q64475;P10854;P10853;P70696;Q9D2U9;Q8CGP0;Q64524	Histone H2B type 1-P;Histone H2B type 1-K;Histone H2B type 1-C/E/G;Histone H2B type 2-B;Histone H2B type 1-H;Histone H2B type 1-B;Histone H2B type 1-M;Histone H2B type 1-F/J/L;Histone H2B type 1-A	Hist1h2bp;Hist1h2bk;Hist1h2bc;Hist2h2bb;Hist1h2bh;Hist1h2bb;Hist1h2bm;Hist1h2bf;Hist1h2ba		6.61873	6.9963	6.45126	8.48271	8.63581	7.81183
P84244;P84228;P68433;P02301	Histone H3.3;Histone H3.2;Histone H3.1;Histone H3.3C	H3f3a;Hist1h3b;Hist1h3a;H3f3c		5.37334	5.12213	4.43637	6.83675	6.59721	6.60198
P62806	Histone H4	Hist1h4a		7.64334	7.01295	7.07898	8.7254	8.63696	8.27417
Q60972	Histone-binding protein RBBP4	Rbbp4		-2.02286	-0.671219	-0.353102	-0.0346699	0.481897	0.410183
Q60973	Histone-binding protein RBBP7	Rbbp7		n. def.	-1.88354	n. def.	n. def.	n. def.	n. def.
Q61191	Host cell factor 1;HCF N-terminal chain 1;HCF N-terminal chain 2;HCF N-terminal chain 3;HCF N-terminal chain 4;HCF N-terminal chain 5;HCF N-terminal chain 6;HCF C-terminal chain 1;HCF C-terminal chain 2;HCF C-terminal chain 3;HCF C-terminal chain 4;HCF C-terminal chain 5;HCF C-terminal chain 6	Hcfc1		n. def.	-2.11385	-2.25837	n. def.	-1.04781	-1.70882
Q99L47	Hsc70-interacting protein	St13		-0.288452	0.834028	0.220545	0.629326	0.568871	-0.255188
Q61081	Hsp90 co-chaperone Cdc37;Hsp90 co-chaperone Cdc37, N-terminally processed	Cdc37		n. def.	-0.316181	-1.3511	-1.18844	-0.309025	n. def.
Q9NYQ2	Hydroxyacid oxidase 2	Hao2		1.14799	2.26135	1.98362	n. def.	n. def.	n. def.
Q61425	Hydroxyacyl-coenzyme A dehydrogenase, mitochondrial	Hadh		3.13498	2.66524	2.2165	-1.75063	-1.29009	-1.34059
P38060	Hydroxymethylglutaryl-CoA lyase, mitochondrial	Hmgcl		-0.121418	-0.900177	-0.730816	n. def.	-1.29268	n. def.
P54869	Hydroxymethylglutaryl-CoA synthase, mitochondrial	Hmgcs2		5.75287	4.93674	3.97813	n. def.	-1.27502	n. def.
P00493	Hypoxanthine-guanine phosphoribosyltransferase	Hprt1		0.212906	-0.111668	n. def.	-0.433189	-0.265387	-0.188118
Q9JKR6	Hypoxia up-regulated protein 1	Hyou1		1.42987	1.98342	1.96488	-1.15997	0.777174	-0.323849
P01878	Ig alpha chain C region			0.797131	1.63224	1.43492	n. def.	n. def.	n. def.
P01868;P01869	Ig gamma-1 chain C region secreted form;Ig gamma-1 chain C region, membrane-bound form	Ighg1		-2.3226	n. def.	n. def.	n. def.	-1.91618	-2.39484
P01867	Ig gamma-2B chain C region	Igh-3		n. def.	n. def.	n. def.	-2.276	-2.22478	-2.09696
P06330;P01757;P01756	Ig heavy chain V region AC38 205.12;Ig heavy chain V region J558;Ig heavy chain V region MOPC 104E			n. def.	n. def.	-0.275352	-0.588402	-0.563442	-0.0849209
P01837	Ig kappa chain C region			n. def.	-0.575338	-1.58676	-0.632277	-1.3611	-0.688585
P01631	Ig kappa chain V-II region 26-10			n. def.	n. def.	n. def.	-2.32565	n. def.	-1.79979
P01668;P03977;P01673;P01672;P01671;P01670;P01669;P01667;P01666;P01665;P01664;P01660;P01657;P01656;P01654;P01659;P01655	Ig kappa chain V-III region PC 7210;Ig kappa chain V-III region 50S10.1;Ig kappa chain V-III region PC 2485/PC 4039;Ig kappa chain V-III region PC 7940;Ig kappa chain V-III region PC 7175;Ig kappa chain V-III region PC 6684;Ig kappa chain V-III region PC 7769;Ig kappa chain V-III region PC 6308;Ig kappa chain V-III region PC 7183;Ig kappa chain V-III region PC 7043;Ig kappa chain V-III region CBP…			n. def.	n. def.	n. def.	n. def.	-2.72507	n. def.
P01649;P01648	Ig kappa chain V-V regions;Ig kappa chain V-V region HP 91A3			n. def.	-2.26431	n. def.	n. def.	n. def.	n. def.
P01843	Ig lambda-1 chain C region			n. def.	-3.90392	n. def.	n. def.	n. def.	n. def.
P01872	Ig mu chain C region	Ighm		n. def.	n. def.	n. def.	3.85273	4.03935	3.84793
P01592	Immunoglobulin J chain	Igj		-2.39596	-2.24582	-1.97169	n. def.	-1.93948	n. def.
Q61249	Immunoglobulin-binding protein 1	Igbp1		n. def.	-3.23332	n. def.	n. def.	n. def.	n. def.
P52293	Importin subunit alpha-1	Kpna2		n. def.	-3.41935	n. def.	n. def.	n. def.	n. def.
O35343	Importin subunit alpha-3	Kpna4		-4.13261	-4.68501	n. def.	n. def.	n. def.	n. def.
O35345;Q60960	Importin subunit alpha-7;Importin subunit alpha-5;Importin subunit alpha-5, N-terminally processed	Kpna6;Kpna1		n. def.	-2.47828	n. def.	n. def.	-1.50074	n. def.
P70168	Importin subunit beta-1	Kpnb1		0.795654	1.27417	0.709707	0.378979	1.46726	1.29591
Q8BKC5	Importin-5	Ipo5		n. def.	-0.875214	n. def.	n. def.	n. def.	n. def.
Q9EPL8;Q7TMY7	Importin-7;Importin-8	Ipo7;Ipo8		n. def.	-2.24875	n. def.	n. def.	n. def.	n. def.
Q91YE6	Importin-9	Ipo9		n. def.	n. def.	n. def.	n. def.	-3.06132	n. def.
Q9D819	Inorganic pyrophosphatase	Ppa1		-0.153275	3.08923	2.71856	-0.434074	-0.474976	-0.329262
Q91VM9	Inorganic pyrophosphatase 2, mitochondrial	Ppa2		0.0490379	0.610584	-0.195868	n. def.	n. def.	n. def.
P24547	Inosine-5-monophosphate dehydrogenase 2	Impdh2		n. def.	-2.69465	n. def.	n. def.	n. def.	n. def.
P70227	Inositol 1,4,5-trisphosphate receptor type 3	Itpr3		n. def.	-2.22205	n. def.	n. def.	n. def.	n. def.
O55023	Inositol monophosphatase 1	Impa1		-1.1559	0.0439434	n. def.	n. def.	n. def.	n. def.
Q80V26	Inositol monophosphatase 3	Impad1		n. def.	-2.48109	n. def.	n. def.	n. def.	n. def.
P49442	Inositol polyphosphate 1-phosphatase	Inpp1		n. def.	n. def.	n. def.	n. def.	n. def.	-2.89629
Q9JHU9	Inositol-3-phosphate synthase 1	Isyna1		-3.06449	-2.34548	-2.19046	n. def.	-1.87054	n. def.
Q9WUG6	Insulin-like peptide INSL5;Insulin-like peptide INSL5 B chain;Insulin-like peptide INSL5 A chain	Insl5		n. def.	0.192701	1.26439	n. def.	n. def.	n. def.
Q62469	Integrin alpha-2	Itga2		n. def.	-3.19512	n. def.	n. def.	n. def.	n. def.
Q61739	Integrin alpha-6;Integrin alpha-6 heavy chain;Integrin alpha-6 light chain	Itga6		n. def.	-0.838915	-1.19284	n. def.	n. def.	n. def.
Q3V0T4	Integrin alpha-D	Itgad		n. def.	n. def.	n. def.	n. def.	n. def.	n. def.
Q9QUM0	Integrin alpha-IIb;Integrin alpha-IIb heavy chain;Integrin alpha-IIb light chain	Itga2b		n. def.	n. def.	n. def.	-0.962269	-0.92544	n. def.
P05555	Integrin alpha-M	Itgam		n. def.	n. def.	n. def.	n. def.	n. def.	n. def.
P09055	Integrin beta-1	Itgb1		1.39019	1.08063	1.42874	n. def.	n. def.	-0.394701
P11835	Integrin beta-2	Itgb2		n. def.	n. def.	n. def.	1.47775	1.67915	1.49082
A2A863	Integrin beta-4	Itgb4		-1.47899	0.230801	-2.05384	n. def.	n. def.	n. def.
O55222	Integrin-linked protein kinase	Ilk		n. def.	0.246059	n. def.	n. def.	-1.90072	n. def.
P01572;Q61716	Interferon alpha-1;Interferon alpha-11	Ifna1;Ifna11		n. def.	n. def.	-0.279343	n. def.	n. def.	n. def.
Q9Z0E6	Interferon-induced guanylate-binding protein 2	Gbp2		n. def.	n. def.	n. def.	-1.29393	n. def.	n. def.
Q9CXY6	Interleukin enhancer-binding factor 2	Ilf2		-1.53257	-0.995674	-1.43278	-0.833599	-0.673714	-1.15398
Q9DB29	Isoamyl acetate-hydrolyzing esterase 1 homolog	Iah1		-1.89915	n. def.	n. def.	n. def.	n. def.	n. def.
Q91V64	Isochorismatase domain-containing protein 1	Isoc1		n. def.	-1.82151	n. def.	-2.42199	-1.47762	n. def.
P85094	Isochorismatase domain-containing protein 2A, mitochondrial	Isoc2a		-2.94267	n. def.	n. def.	n. def.	n. def.	n. def.
Q9D6R2	Isocitrate dehydrogenase [NAD] subunit alpha, mitochondrial	Idh3a		1.50131	2.75925	1.91668	0.266186	1.01676	0.106146
P70404	Isocitrate dehydrogenase [NAD] subunit gamma 1, mitochondrial	Idh3g		0.184837	0.69195	-0.0158863	n. def.	n. def.	n. def.
O88844	Isocitrate dehydrogenase [NADP] cytoplasmic	Idh1		1.61588	3.01304	2.47018	-1.11221	1.54458	0.837826
P54071	Isocitrate dehydrogenase [NADP], mitochondrial	Idh2		2.16874	3.02714	2.14621	0.481182	2.06552	0.467947
Q8BU30	Isoleucine--tRNA ligase, cytoplasmic	Iars		n. def.	n. def.	-2.73371	n. def.	n. def.	n. def.
Q8BIJ6	Isoleucine--tRNA ligase, mitochondrial	Iars2		n. def.	-2.53919	n. def.	n. def.	n. def.	n. def.
P58044	Isopentenyl-diphosphate Delta-isomerase 1	Idi1		-2.3263	-1.55115	-1.88163	-2.72619	-2.85822	n. def.
Q9JHI5	Isovaleryl-CoA dehydrogenase, mitochondrial	Ivd		n. def.	-1.94404	n. def.	n. def.	n. def.	n. def.
Q9CX00	IST1 homolog	Ist1		n. def.	-2.03751	-1.74679	n. def.	n. def.	n. def.
Q02257	Junction plakoglobin	Jup		1.49723	2.16019	1.66416	n. def.	n. def.	n. def.
O88792	Junctional adhesion molecule A	F11r		-2.6509	n. def.	n. def.	n. def.	n. def.	n. def.
P15947;P15945	Kallikrein-1	Klk1		0.556576	0.387436	0.502127	n. def.	n. def.	n. def.
Q9D3R6;Q3UMC0	Katanin p60 ATPase-containing subunit A-like 2;Spermatogenesis-associated protein 5	Katnal2;Spata5		-0.828165	-0.101894	-0.526972	-0.362509	0.684048	-0.46188
Q497I4;Q6IFX3	Keratin, type I cuticular Ha5;Keratin, type I cytoskeletal 40	Krt35;Krt40		-1.41511	n. def.	n. def.	n. def.	n. def.	n. def.
P02535	Keratin, type I cytoskeletal 10	Krt10		1.37005	0.819151	1.30202	1.80756	2.27935	2.80664
P08730	Keratin, type I cytoskeletal 13	Krt13		-0.132181	n. def.	-0.21797	n. def.	1.05066	0.714827
Q9QWL7	Keratin, type I cytoskeletal 17	Krt17		n. def.	n. def.	n. def.	n. def.	-1.85901	n. def.
P05784	Keratin, type I cytoskeletal 18	Krt18		4.15189	4.32635	4.30075	n. def.	n. def.	n. def.
P19001;Q8CCX5;A6BLY7;A1L317	Keratin, type I cytoskeletal 19	Krt19		7.63135	7.9525	6.57524	0.269253	2.20427	0.504194
Q9D312;Q6IFX4;Q64291	Keratin, type I cytoskeletal 20	Krt20		5.14294	4.55402	4.12526	n. def.	n. def.	n. def.
Q6IFX2	Keratin, type I cytoskeletal 42	Krt42		3.86866	2.88629	1.69295	n. def.	n. def.	n. def.
Q9ERE2;P97861;Q6IMF0	Keratin, type II cuticular Hb1;Keratin, type II cuticular Hb6;Keratin, type II cuticular Hb3	Krt81;Krt86;Krt83		-2.74061	n. def.	n. def.	n. def.	n. def.	n. def.
P04104;Q6IFZ6	Keratin, type II cytoskeletal 1;Keratin, type II cytoskeletal 1b	Krt1;Krt77		2.02503	1.94928	1.59975	2.344	3.55779	3.67003
Q3TTY5	Keratin, type II cytoskeletal 2 epidermal	Krt2		n. def.	-3.38474	n. def.	n. def.	-0.540939	-0.352648
Q9DCV7;P03995	Keratin, type II cytoskeletal 7	Krt7		3.46776	3.69253	2.89616	n. def.	n. def.	n. def.
Q8BGZ7;P50446;Q9Z331;P07744	Keratin, type II cytoskeletal 75;Keratin, type II cytoskeletal 6A;Keratin, type II cytoskeletal 6B;Keratin, type II cytoskeletal 4	Krt75;Krt6a;Krt6b;Krt4		n. def.	1.30744	1.20505	1.47318	3.03952	3.37954
Q8VED5	Keratin, type II cytoskeletal 79	Krt79		-0.501284	n. def.	n. def.	-0.691727	0.700537	1.22749
P11679;Q99M73;Q6IME9	Keratin, type II cytoskeletal 8	Krt8		7.08865	8.08086	7.48592	n. def.	n. def.	n. def.
Q60749	KH domain-containing, RNA-binding, signal transduction-associated protein 1	Khdrbs1		n. def.	n. def.	n. def.	n. def.	-0.485878	n. def.
Q61768;P28738;P33175	Kinesin-1 heavy chain	Kif5b		-1.55147	-0.348314	-1.18697	n. def.	n. def.	n. def.
P08071	Lactotransferrin	Ltf		n. def.	0.326082	-1.6703	2.3118	2.38717	2.28917
Q9CPU0	Lactoylglutathione lyase	Glo1		0.168102	0.756287	-0.258051	0.192236	0.59285	0.214483
P57016	Ladinin-1	Lad1		n. def.	-0.793674	-1.16784	n. def.	n. def.	n. def.
Q99KP3	Lambda-crystallin homolog	Cryl1		0.6674	0.724251	0.696924	-2.27494	-1.54515	n. def.
Q61029;Q61033	Lamina-associated polypeptide 2, isoforms beta/delta/epsilon/gamma;Lamina-associated polypeptide 2, isoforms alpha/zeta	Tmpo		n. def.	0.954985	0.0235004	2.0092	2.11917	1.86517
Q3U9G9	Lamin-B receptor	Lbr		-1.19071	-1.15714	-1.30796	0.124016	1.35285	-0.301289
P14733	Lamin-B1	Lmnb1		1.17961	2.04053	1.52381	3.00943	3.58016	2.68288
P21619	Lamin-B2	Lmnb2		n. def.	-2.58864	n. def.	n. def.	n. def.	n. def.
Q61001	Laminin subunit alpha-5	Lama5		n. def.	n. def.	-0.596914	n. def.	n. def.	n. def.
P02469	Laminin subunit beta-1	Lamb1		-2.25793	n. def.	n. def.	n. def.	n. def.	n. def.
P02468	Laminin subunit gamma-1	Lamc1		-0.322783	0.0859451	-0.885368	n. def.	n. def.	n. def.
Q9Z1R2	Large proline-rich protein BAG6	Bag6		n. def.	n. def.	n. def.	n. def.	n. def.	n. def.
O89017	Legumain	Lgmn		n. def.	-3.56407	n. def.	n. def.	n. def.	n. def.
Q3TJ91	Lethal(2) giant larvae protein homolog 2	Llgl2		n. def.	-2.72637	n. def.	n. def.	n. def.	n. def.
Q9Z2I0	LETM1 and EF-hand domain-containing protein 1, mitochondrial	Letm1		0.106682	0.271336	-0.188322	n. def.	n. def.	n. def.
Q6PB66	Leucine-rich PPR motif-containing protein, mitochondrial	Lrpprc		-0.630482	-0.530052	-1.00704	n. def.	-1.45554	n. def.
Q922Q8	Leucine-rich repeat-containing protein 59	Lrrc59		1.56131	2.37447	1.9008	-0.236584	0.94676	0.587311
Q9D154;Q8VHP7;Q9JK88	Leukocyte elastase inhibitor A	Serpinb1a		1.57536	3.1982	2.38366	2.05951	2.36178	2.04682
Q61735	Leukocyte surface antigen CD47	Cd47		n. def.	n. def.	n. def.	0.822327	0.20615	n. def.
P24527	Leukotriene A-4 hydrolase	Lta4h		1.15866	1.27463	0.029501	1.09274	1.05991	0.797247
Q9EP75;Q99N16	Leukotriene-B4 omega-hydroxylase 3;Leukotriene-B(4) omega-hydroxylase 2	Cyp4f14;Cyp4f3		-2.68719	-2.53148	-3.55626	n. def.	n. def.	n. def.
Q99JW4;Q91XD2	LIM and senescent cell antigen-like-containing domain protein 1	Lims1		-1.40476	-1.30516	n. def.	-0.165672	-0.289921	-1.20959
Q61792	LIM and SH3 domain protein 1	Lasp1		-1.33016	0.174379	-0.347961	-0.688484	-0.269753	-0.848198
Q9ERG0	LIM domain and actin-binding protein 1	Lima1		-1.15301	0.288918	-0.240395	n. def.	n. def.	n. def.
Q8BFW7	Lipoma-preferred partner homolog	Lpp		n. def.	1.31114	-1.91485	n. def.	n. def.	n. def.
Q8VCC2	Liver carboxylesterase 1	Ces1		0.486	-0.28256	n. def.	n. def.	n. def.	n. def.
P06151;P00342	L-lactate dehydrogenase A chain	Ldha		5.0795	5.54483	4.88437	4.15605	4.4737	4.62635
P16125	L-lactate dehydrogenase B chain	Ldhb		n. def.	-0.861109	n. def.	n. def.	n. def.	n. def.
Q8CGK3	Lon protease homolog, mitochondrial	Lonp1		n. def.	-1.44081	n. def.	n. def.	n. def.	n. def.
P51174	Long-chain specific acyl-CoA dehydrogenase, mitochondrial	Acadl		0.917765	0.648563	0.0795517	0.057312	0.267673	n. def.
Q9D358	Low molecular weight phosphotyrosine protein phosphatase	Acp1		-2.40264	-1.49511	-2.02699	-0.537792	-1.27238	-1.09649
P35951	Low-density lipoprotein receptor	Ldlr		n. def.	-4.21601	n. def.	n. def.	n. def.	n. def.
A2ARV4	Low-density lipoprotein receptor-related protein 2	Lrp2		n. def.	n. def.	-2.34888	n. def.	n. def.	n. def.
P51885	Lumican	Lum		0.110325	1.54803	1.0199	n. def.	-0.296175	n. def.
P32067	Lupus La protein homolog	Ssb		-1.37199	-0.920185	n. def.	-0.522406	-0.091692	n. def.
Q91X52	L-xylulose reductase	Dcxr		n. def.	-1.59705	-1.90745	n. def.	n. def.	n. def.
P35459	Lymphocyte antigen 6D	Ly6d		n. def.	n. def.	n. def.	-1.70545	n. def.	-1.52568
P19973	Lymphocyte-specific protein 1	Lsp1		n. def.	n. def.	n. def.	2.25761	2.45857	2.05078
Q99MN1	Lysine--tRNA ligase	Kars		-0.538399	0.0848866	0.334045	-0.485296	0.049305	-0.0796127
Q8BH98	Lysophospholipid acyltransferase 1	Mboat1		-1.28053	n. def.	n. def.	n. def.	n. def.	n. def.
Q91V01	Lysophospholipid acyltransferase 5	Lpcat3		n. def.	-2.5621	n. def.	n. def.	n. def.	n. def.
P16675	Lysosomal protective protein;Lysosomal protective protein 32 kDa chain;Lysosomal protective protein 20 kDa chain	Ctsa		-0.000883102	-0.760677	-0.298786	n. def.	-0.872282	-0.957968
P11438	Lysosome-associated membrane glycoprotein 1	Lamp1		n. def.	n. def.	n. def.	-2.20075	-1.22381	-1.96892
P17897	Lysozyme C-1	Lyz1		n. def.	n. def.	n. def.	n. def.	n. def.	2.18442
P08905	Lysozyme C-2	Lyz2		n. def.	-0.000944138	n. def.	2.28338	2.25227	2.20556
Q9DAR7	m7GpppX diphosphatase	Dcps		-3.12515	n. def.	-1.90973	-0.914974	-0.892136	-0.918972
P34884	Macrophage migration inhibitory factor	Mif		1.26098	1.87959	0.509056	1.89999	2.49693	0.788797
P24452	Macrophage-capping protein	Capg		-2.16464	-0.171568	-0.922331	0.951599	1.34912	1.21999
Q9CQY5	Magnesium transporter protein 1	Magt1		n. def.	-0.88151	n. def.	n. def.	n. def.	n. def.
Q9EQK5	Major vault protein	Mvp		3.91605	3.74134	3.53769	-1.89127	-2.63527	n. def.
P14152	Malate dehydrogenase, cytoplasmic	Mdh1		3.60778	4.08275	3.45655	3.43687	3.77238	3.0458
P08249	Malate dehydrogenase, mitochondrial	Mdh2		4.72375	5.26679	4.37877	4.08273	4.41533	3.82787
Q6ZQI3	Malectin	Mlec		-0.74942	0.000944138	-0.404949	-1.68099	-0.695095	-1.69996
Q922H4	Mannose-1-phosphate guanyltransferase alpha	Gmppa		-1.41105	-1.25022	-1.57161	n. def.	n. def.	n. def.
Q8BTZ7	Mannose-1-phosphate guanyltransferase beta	Gmppb		-1.12841	0.302015	-0.801283	n. def.	n. def.	n. def.
Q924M7	Mannose-6-phosphate isomerase	Mpi		n. def.	-2.76223	n. def.	n. def.	n. def.	n. def.
Q9R0Q9	Mannose-P-dolichol utilization defect 1 protein	Mpdu1		-3.02156	n. def.	n. def.	n. def.	n. def.	n. def.
Q80UM7	Mannosyl-oligosaccharide glucosidase	Mogs		n. def.	-1.20629	n. def.	-2.56099	n. def.	-2.50942
Q9D8I1	Marginal zone B- and B1-cell-specific protein	Mzb1		n. def.	n. def.	-1.57369	n. def.	-1.44909	n. def.
Q8K310	Matrin-3	Matr3		n. def.	0.0896606	-2.14105	-2.38585	0.778589	-1.0286
P45952	Medium-chain specific acyl-CoA dehydrogenase, mitochondrial	Acadm		1.66108	1.36575	1.38696	n. def.	n. def.	-1.91991
Q8K396	Meiotic nuclear division protein 1 homolog	Mnd1		n. def.	n. def.	n. def.	n. def.	n. def.	-1.29287
Q8BI84	Melanoma inhibitory activity protein 3	Mia3		n. def.	-1.38545	n. def.	n. def.	n. def.	n. def.
O70423	Membrane primary amine oxidase	Aoc3		-1.64638	-1.17799	n. def.	n. def.	n. def.	n. def.
O55022	Membrane-associated progesterone receptor component 1	Pgrmc1		n. def.	n. def.	-1.05738	n. def.	n. def.	n. def.
Q9CXI5	Mesencephalic astrocyte-derived neurotrophic factor	Manf		-0.00881195	1.04706	0.629293	-0.0643654	0.542625	0.302469
Q69ZF7	Metal transporter CNNM4	Cnnm4		-2.38553	-1.02051	-1.46297	n. def.	n. def.	n. def.
Q9R190	Metastasis-associated protein MTA2	Mta2		n. def.	-2.07873	n. def.	n. def.	n. def.	n. def.
Q99LB6	Methionine adenosyltransferase 2 subunit beta	Mat2b		-2.82328	-1.4259	-1.90774	n. def.	n. def.	n. def.
Q8BP48	Methionine aminopeptidase 1	Metap1		n. def.	-0.992655	n. def.	n. def.	n. def.	n. def.
O08663	Methionine aminopeptidase 2	Metap2		n. def.	n. def.	n. def.	-2.31182	-2.19016	n. def.
Q68FL6	Methionine--tRNA ligase, cytoplasmic	Mars		n. def.	n. def.	-2.2376	n. def.	n. def.	n. def.
Q9EQ20	Methylmalonate-semialdehyde dehydrogenase [acylating], mitochondrial	Aldh6a1		-1.61589	-1.2444	-1.09792	n. def.	n. def.	n. def.
P16332	Methylmalonyl-CoA mutase, mitochondrial	Mut		-2.17727	0.0744572	-1.66004	n. def.	n. def.	n. def.
Q9CQT1	Methylthioribose-1-phosphate isomerase	Mri1		-1.88849	n. def.	n. def.	n. def.	-1.21627	n. def.
Q9DD20	Methyltransferase-like protein 7B	Mettl7b		2.02653	1.42332	0.794521	n. def.	n. def.	n. def.
Q9CRB9	MICOS complex subunit Mic19	Chchd3		-0.0780334	0.127974	-0.261675	n. def.	n. def.	n. def.
Q78IK4	MICOS complex subunit Mic27	Apool		n. def.	0.137022	n. def.	n. def.	n. def.	n. def.
Q8CAQ8	MICOS complex subunit Mic60	Immt		1.87562	2.85161	2.20292	-0.931993	-0.474487	-2.57869
Q91VS7	Microsomal glutathione S-transferase 1	Mgst1		-1.00477	-1.63869	n. def.	n. def.	n. def.	n. def.
Q9CPU4	Microsomal glutathione S-transferase 3	Mgst3		n. def.	-1.53051	-1.86831	n. def.	n. def.	n. def.
P27546	Microtubule-associated protein 4	Map4		n. def.	-2.58718	-1.99179	n. def.	n. def.	n. def.
Q61166	Microtubule-associated protein RP/EB family member 1	Mapre1		-0.657963	-0.0432987	n. def.	0.742395	0.433668	0.587078
Q9D8V0	Minor histocompatibility antigen H13	Hm13		n. def.	-3.21189	n. def.	n. def.	n. def.	n. def.
Q9CR62	Mitochondrial 2-oxoglutarate/malate carrier protein	Slc25a11		-0.676699	-0.550434	-0.7344	-1.39539	-0.731625	-1.45935
Q922Q1	Mitochondrial amidoxime reducing component 2	Marc2		-1.13734	-1.02078	n. def.	n. def.	-1.38077	n. def.
Q8VCF0	Mitochondrial antiviral-signaling protein	Mavs		n. def.	-2.72439	-2.85483	n. def.	n. def.	n. def.
Q9Z2Z6	Mitochondrial carnitine/acylcarnitine carrier protein	Slc25a20		-0.0415134	-1.52366	n. def.	n. def.	n. def.	n. def.
Q791V5	Mitochondrial carrier homolog 2	Mtch2		0.835722	0.363157	0.263426	n. def.	n. def.	n. def.
Q9QZD8	Mitochondrial dicarboxylate carrier	Slc25a10		0.148844	-0.0902538	-0.556028	n. def.	n. def.	n. def.
Q9CQ92	Mitochondrial fission 1 protein	Fis1		-1.82703	n. def.	-2.83741	-1.28229	-0.865021	-0.962313
P62075	Mitochondrial import inner membrane translocase subunit Tim13	Timm13		-0.221474	-0.00941467	-0.281227	n. def.	-0.242722	-0.71751
O35857	Mitochondrial import inner membrane translocase subunit TIM44	Timm44		-1.84408	n. def.	n. def.	n. def.	n. def.	n. def.
Q9D880	Mitochondrial import inner membrane translocase subunit TIM50	Timm50		-2.00738	-3.20679	n. def.	n. def.	-1.90322	n. def.
Q9WVA2;Q4FZG7	Mitochondrial import inner membrane translocase subunit Tim8 A;Putative mitochondrial import inner membrane translocase subunit Tim8 A-B	Timm8a1;Timm8a2		-0.452564	-0.985302	-0.654993	n. def.	-1.62128	-2.0519
P62077	Mitochondrial import inner membrane translocase subunit Tim8 B	Timm8b		n. def.	-2.22844	n. def.	n. def.	n. def.	n. def.
Q9CPQ3	Mitochondrial import receptor subunit TOM22 homolog	Tomm22		n. def.	-1.43873	-1.77553	-2.54298	-1.96674	n. def.
Q9CYG7	Mitochondrial import receptor subunit TOM34	Tomm34		n. def.	-2.32705	n. def.	-1.71675	-1.15275	-1.78516
Q9CZW5	Mitochondrial import receptor subunit TOM70	Tomm70a		-2.9589	-2.23274	-3.09851	n. def.	n. def.	n. def.
Q9D6Y7	Mitochondrial peptide methionine sulfoxide reductase	Msra		n. def.	-0.867649	-1.52229	n. def.	n. def.	n. def.
Q9D023	Mitochondrial pyruvate carrier 2	Mpc2		-3.37336	-1.14961	-2.73031	n. def.	n. def.	n. def.
P63085	Mitogen-activated protein kinase 1	Mapk1		-1.27346	0.0966072	-1.00081	n. def.	-0.376099	n. def.
P47811	Mitogen-activated protein kinase 14	Mapk14		n. def.	n. def.	n. def.	n. def.	-1.94069	-2.47582
Q63844	Mitogen-activated protein kinase 3	Mapk3		-0.551424	1.76963	0.143408	n. def.	n. def.	n. def.
Q9WVA3	Mitotic checkpoint protein BUB3	Bub3		n. def.	-1.73345	n. def.	-1.02937	n. def.	n. def.
Q9D279	Mitotic interactor and substrate of PLK1	Misp		-2.4295	0.631994	-2.93628	n. def.	n. def.	n. def.
Q8BPB0;Q921Y0	MOB kinase activator 1B;MOB kinase activator 1A	Mob1b;Mob1a		n. def.	n. def.	n. def.	-2.01743	n. def.	n. def.
P26041;P26043	Moesin	Msn		1.17621	3.19804	1.81575	4.56715	4.99436	4.20381
P53986	Monocarboxylate transporter 1	Slc16a1		-1.52457	-1.5107	-1.69699	n. def.	n. def.	n. def.
Q3V3R1	Monofunctional C1-tetrahydrofolate synthase, mitochondrial	Mthfd1l		n. def.	n. def.	n. def.	n. def.	-1.80684	-1.66918
Q8R0P4	Mth938 domain-containing protein	Aamdc		n. def.	-2.00177	n. def.	n. def.	n. def.	n. def.
P19467	Mucin-13	Muc13		0.71241	0.337502	-0.324694	n. def.	n. def.	n. def.
Q80Z19	Mucin-2	Muc2		5.20056	5.87194	5.92863	n. def.	n. def.	n. def.
Q8R1M8	Mucosal pentraxin	Mptx1		n. def.	n. def.	0.0853424	n. def.	n. def.	n. def.
P21447;P06795	Multidrug resistance protein 1A;Multidrug resistance protein 1B	Abcb1a;Abcb1b		-0.141045	n. def.	n. def.	n. def.	n. def.	n. def.
Q9DCG9	Multifunctional methyltransferase subunit TRM112-like protein	Trmt112		n. def.	n. def.	n. def.	n. def.	-1.15981	n. def.
Q9DCL9	Multifunctional protein ADE2;Phosphoribosylaminoimidazole-succinocarboxamide synthase;Phosphoribosylaminoimidazole carboxylase	Paics		n. def.	-1.59315	-1.07589	-0.238071	-0.20377	-0.327269
Q9JKP5	Muscleblind-like protein 1	Mbnl1		-2.52397	n. def.	-1.70918	-0.302662	0.037796	-0.108484
Q7TPV4	Myb-binding protein 1A	Mybbp1a		-1.37498	-1.50729	n. def.	-1.36992	-1.02514	n. def.
O08539	Myc box-dependent-interacting protein 1	Bin1		n. def.	n. def.	n. def.	n. def.	-2.42471	n. def.
Q61096	Myeloblastin	Prtn3		n. def.	n. def.	n. def.	n. def.	-0.933081	n. def.
Q9CPT4	Myeloid-derived growth factor	Mydgf		-0.0125408	n. def.	n. def.	n. def.	n. def.	n. def.
P11247	Myeloperoxidase;Myeloperoxidase light chain;Myeloperoxidase heavy chain	Mpo		n. def.	-1.23838	n. def.	0.523283	0.976294	0.806215
P05977;P09542	Myosin light chain 1/3, skeletal muscle isoform;Myosin light chain 3	Myl1;Myl3		-0.799845	-0.583784	-0.0736198	-1.11049	n. def.	n. def.
Q6PDN3	Myosin light chain kinase, smooth muscle;Myosin light chain kinase, smooth muscle, deglutamylated form	Mylk		0.375931	0.148209	0.127457	n. def.	n. def.	n. def.
Q60605;Q8CI43	Myosin light polypeptide 6	Myl6		4.37176	4.95483	4.56593	4.05522	3.92779	3.55941
Q3THE2	Myosin regulatory light chain 12B	Myl12b		0.778002	1.1018	0.579763	0.795382	0.826992	0.642433
Q9CQ19	Myosin regulatory light polypeptide 9	Myl9		1.57601	2.4206	2.05393	0.490093	0.408829	-0.529902
O08638;Q91Z83;P13542;Q02566;Q5SX39;P13541;A2AQP0;Q5SX40	Myosin-11	Myh11		5.70402	6.10899	6.08991	-1.03577	-0.301847	n. def.
Q6URW6	Myosin-14	Myh14		4.16061	4.30046	3.98232	n. def.	0.986403	0.314531
Q8VDD5	Myosin-9	Myh9		5.45863	5.96043	5.77859	5.71445	5.99287	5.72018
P62774	Myotrophin	Mtpn		-0.677723	0.538725	-0.351627	0.843576	0.542288	0.548338
Q9CWS0	N(G),N(G)-dimethylarginine dimethylaminohydrolase 1	Ddah1		0.283743	0.191866	0.114702	n. def.	n. def.	n. def.
P70441	Na(+)/H(+) exchange regulatory cofactor NHE-RF1	Slc9a3r1		1.15664	1.32629	0.91412	0.02005	-0.346483	-1.40406
Q68FH4	N-acetylgalactosamine kinase	Galk2		n. def.	-2.57487	n. def.	n. def.	n. def.	n. def.
Q80VA0	N-acetylgalactosaminyltransferase 7	Galnt7		0.311262	1.62182	1.17996	n. def.	n. def.	n. def.
Q9D7V9	N-acylethanolamine-hydrolyzing acid amidase;N-acylethanolamine-hydrolyzing acid amidase subunit alpha;N-acylethanolamine-hydrolyzing acid amidase subunit beta	Naaa		n. def.	n. def.	n. def.	n. def.	-3.11669	n. def.
Q99KK2	N-acylneuraminate cytidylyltransferase	Cmas		0.118778	0.0635757	0.200331	n. def.	n. def.	n. def.
Q64669	NAD(P)H dehydrogenase [quinone] 1	Nqo1		-1.69397	-0.802753	-1.92172	n. def.	n. def.	n. def.
Q8K4Z3	NAD(P)H-hydrate epimerase	Apoa1bp		-1.6768	-0.81373	-1.97585	n. def.	-1.72196	n. def.
Q99KE1	NAD-dependent malic enzyme, mitochondrial	Me2		-1.47949	-0.386574	-0.847284	-1.92176	-0.797209	-1.16584
Q99LC3	NADH dehydrogenase [ubiquinone] 1 alpha subcomplex subunit 10, mitochondrial	Ndufa10		-0.469666	1.41303	-1.88771	n. def.	-1.27213	n. def.
Q7TMF3	NADH dehydrogenase [ubiquinone] 1 alpha subcomplex subunit 12	Ndufa12		-1.04204	0.443415	-0.226713	n. def.	-2.0197	-2.56057
Q9ERS2	NADH dehydrogenase [ubiquinone] 1 alpha subcomplex subunit 13	Ndufa13		-0.767479	1.00012	-0.246914	n. def.	n. def.	n. def.
Q9CQ75	NADH dehydrogenase [ubiquinone] 1 alpha subcomplex subunit 2	Ndufa2		n. def.	-1.14314	-1.7228	n. def.	n. def.	n. def.
Q9CPP6	NADH dehydrogenase [ubiquinone] 1 alpha subcomplex subunit 5	Ndufa5		-0.967777	n. def.	-1.95222	n. def.	n. def.	n. def.
Q9CQZ5	NADH dehydrogenase [ubiquinone] 1 alpha subcomplex subunit 6	Ndufa6		-0.169119	1.13088	n. def.	-1.42721	n. def.	-0.467154
Q9DCJ5	NADH dehydrogenase [ubiquinone] 1 alpha subcomplex subunit 8	Ndufa8		2.02566	2.15259	1.91297	-1.41856	-0.306803	0.0532207
Q9DC69	NADH dehydrogenase [ubiquinone] 1 alpha subcomplex subunit 9, mitochondrial	Ndufa9		0.181025	n. def.	n. def.	n. def.	n. def.	n. def.
Q9DCS9	NADH dehydrogenase [ubiquinone] 1 beta subcomplex subunit 10	Ndufb10		-0.17602	0.117249	-0.391333	n. def.	-3.11892	n. def.
Q9CQZ6	NADH dehydrogenase [ubiquinone] 1 beta subcomplex subunit 3	Ndufb3		n. def.	-0.826086	-0.756063	n. def.	n. def.	n. def.
Q9CQC7	NADH dehydrogenase [ubiquinone] 1 beta subcomplex subunit 4	Ndufb4		0.549255	1.60315	0.643536	-1.51598	-1.49309	n. def.
Q9CQH3	NADH dehydrogenase [ubiquinone] 1 beta subcomplex subunit 5, mitochondrial	Ndufb5		n. def.	-1.87844	-1.86907	n. def.	-2.78752	-2.80422
Q3UIU2	NADH dehydrogenase [ubiquinone] 1 beta subcomplex subunit 6	Ndufb6		n. def.	-0.321152	n. def.	n. def.	n. def.	n. def.
Q9CR61	NADH dehydrogenase [ubiquinone] 1 beta subcomplex subunit 7	Ndufb7		n. def.	0.671772	0.318985	n. def.	n. def.	n. def.
Q9D6J5	NADH dehydrogenase [ubiquinone] 1 beta subcomplex subunit 8, mitochondrial	Ndufb8		n. def.	-1.23081	-1.70042	n. def.	n. def.	n. def.
Q9CQJ8	NADH dehydrogenase [ubiquinone] 1 beta subcomplex subunit 9	Ndufb9		-2.03917	-0.716377	-0.953287	n. def.	-1.74419	n. def.
Q9CQ54	NADH dehydrogenase [ubiquinone] 1 subunit C2	Ndufc2		-1.24036	-0.762548	-0.747366	n. def.	-2.76241	n. def.
Q91YT0	NADH dehydrogenase [ubiquinone] flavoprotein 1, mitochondrial	Ndufv1		-0.649389	0.489725	-0.292955	n. def.	n. def.	n. def.
Q9D6J6	NADH dehydrogenase [ubiquinone] flavoprotein 2, mitochondrial	Ndufv2		-0.663664	-0.412392	-0.868237	n. def.	n. def.	n. def.
Q8BK30	NADH dehydrogenase [ubiquinone] flavoprotein 3, mitochondrial	Ndufv3		-1.54463	-1.67582	-1.91428	n. def.	n. def.	n. def.
Q91WD5	NADH dehydrogenase [ubiquinone] iron-sulfur protein 2, mitochondrial	Ndufs2		-0.923903	0.148952	-0.733677	n. def.	n. def.	n. def.
Q9DCT2	NADH dehydrogenase [ubiquinone] iron-sulfur protein 3, mitochondrial	Ndufs3		0.60438	1.66116	1.08272	-1.42608	0.00695229	-0.318268
Q99LY9	NADH dehydrogenase [ubiquinone] iron-sulfur protein 5;NADH dehydrogenase [ubiquinone] iron-sulfur protein 5, N-terminally processed	Ndufs5		-1.68688	-1.15802	-1.3074	n. def.	n. def.	n. def.
P52503	NADH dehydrogenase [ubiquinone] iron-sulfur protein 6, mitochondrial	Ndufs6		-1.39629	n. def.	-2.03325	n. def.	n. def.	n. def.
Q8K3J1	NADH dehydrogenase [ubiquinone] iron-sulfur protein 8, mitochondrial	Ndufs8		n. def.	-0.25033	-1.15135	n. def.	n. def.	n. def.
Q9DCN2	NADH-cytochrome b5 reductase 3;NADH-cytochrome b5 reductase 3 membrane-bound form;NADH-cytochrome b5 reductase 3 soluble form	Cyb5r3		1.4656	2.24794	0.995148	-0.921776	1.08319	n. def.
Q91VD9	NADH-ubiquinone oxidoreductase 75 kDa subunit, mitochondrial	Ndufs1		2.07869	1.88882	2.00814	-1.74827	-1.7846	-1.91704
P03899	NADH-ubiquinone oxidoreductase chain 3	Mtnd3		-1.90676	n. def.	n. def.	n. def.	n. def.	n. def.
P37040	NADPH--cytochrome P450 reductase	Por		0.115616	-2.96649	n. def.	n. def.	n. def.	n. def.
Q60817;P70670	Nascent polypeptide-associated complex subunit alpha;Nascent polypeptide-associated complex subunit alpha, muscle-specific form	Naca		-0.441986	0.644258	n. def.	0.54311	0.932409	0.684761
Q6GQX2	Nck-associated protein 5-like	Nckap5l		-4.23034	n. def.	n. def.	n. def.	n. def.	n. def.
P29595	NEDD8	Nedd8		-0.0905228	0.472431	-0.0446014	0.118774	0.482023	-0.0315933
P61082	NEDD8-conjugating enzyme Ubc12	Ube2m		n. def.	-2.99276	n. def.	n. def.	n. def.	n. def.
P05480	Neuronal proto-oncogene tyrosine-protein kinase Src	Src		n. def.	-3.28528	n. def.	n. def.	n. def.	n. def.
P97300	Neuroplastin	Nptn		-1.21715	-1.07644	n. def.	n. def.	n. def.	n. def.
Q8BHN3	Neutral alpha-glucosidase AB	Ganab		0.60796	2.15642	1.67095	-0.0764866	0.307524	-0.258568
Q8BLF1	Neutral cholesterol ester hydrolase 1	Nceh1		n. def.	n. def.	n. def.	n. def.	-1.52434	n. def.
Q3UP87	Neutrophil elastase	Elane		n. def.	n. def.	n. def.	n. def.	-2.24757	-1.50314
P11672	Neutrophil gelatinase-associated lipocalin	Lcn2		n. def.	n. def.	n. def.	n. def.	-0.752939	-1.2428
O08692	Neutrophilic granule protein	Ngp		-2.47832	1.48238	-0.265675	2.0443	2.56305	2.01353
Q9D0T1	NHP2-like protein 1;NHP2-like protein 1, N-terminally processed	Nhp2l1		-1.23341	0.433474	0.356005	0.972637	1.40933	1.02106
P57716	Nicastrin	Ncstn		n. def.	-1.63143	-1.58733	n. def.	n. def.	-1.66699
Q99KQ4	Nicotinamide phosphoribosyltransferase	Nampt		n. def.	n. def.	n. def.	-2.45359	-2.05256	-2.2068
P10493	Nidogen-1	Nid1		n. def.	0.61865	0.733803	n. def.	n. def.	n. def.
Q8K2T1	NmrA-like family domain-containing protein 1	Nmral1		n. def.	n. def.	n. def.	n. def.	n. def.	-2.55292
Q6GQT9	Nodal modulator 1	Nomo1		-1.9525	n. def.	n. def.	n. def.	n. def.	n. def.
Q99K48	Non-POU domain-containing octamer-binding protein	Nono		-2.01785	0.251083	-1.04343	-0.166197	1.13012	0.857845
P32020	Non-specific lipid-transfer protein	Scp2		0.922338	0.992712	0.161896	-1.20085	0.324883	n. def.
Q810Q5	Normal mucosa of esophagus-specific gene 1 protein	Nmes1		0.960234	1.79115	0.837301	n. def.	n. def.	n. def.
Q9CZ44	NSFL1 cofactor p47	Nsfl1c		-1.8749	-1.71601	-1.22198	-0.978844	-1.51023	n. def.
O35892;Q99388	Nuclear autoantigen Sp-100	Sp100		n. def.	n. def.	n. def.	-1.82854	n. def.	n. def.
Q99MD9	Nuclear autoantigenic sperm protein	Nasp		n. def.	-0.962988	n. def.	n. def.	-1.06604	-1.42323
O35685	Nuclear migration protein nudC	Nudc		-2.3791	n. def.	n. def.	n. def.	-1.04839	n. def.
P61971	Nuclear transport factor 2	Nutf2		n. def.	-2.86441	n. def.	n. def.	n. def.	n. def.
P62960;Q9JKB3;Q9Z2C8	Nuclease-sensitive element-binding protein 1;Y-box-binding protein 3	Ybx1;Ybx3		0.460716	1.19056	-0.274071	0.0790215	0.247772	-0.708723
Q02819	Nucleobindin-1	Nucb1		1.37581	2.08142	1.35358	n. def.	-1.68414	n. def.
P81117	Nucleobindin-2;Nesfatin-1	Nucb2		-3.23879	-2.17812	-2.20382	n. def.	n. def.	n. def.
Q9D6Z1	Nucleolar protein 56	Nop56		n. def.	-1.12556	n. def.	-0.39152	-0.453705	n. def.
Q6DFW4	Nucleolar protein 58	Nop58		-2.74565	-1.72303	n. def.	-1.89586	-0.861753	-2.57966
Q9JIK5	Nucleolar RNA helicase 2	Ddx21		-2.4611	-1.82178	n. def.	-0.940489	1.17199	-0.700312
P09405	Nucleolin	Ncl		1.96734	2.60321	1.97098	3.04163	3.45662	3.26066
Q61937	Nucleophosmin	Npm1		0.464556	1.86132	1.77093	1.38063	2.10876	1.6035
Q9CPP0	Nucleoplasmin-3	Npm3		n. def.	-2.01434	-1.76591	-1.14129	-1.18736	n. def.
F6ZDS4	Nucleoprotein TPR	Tpr		n. def.	n. def.	n. def.	n. def.	-1.82981	n. def.
P15532	Nucleoside diphosphate kinase A	Nme1		-3.13413	n. def.	n. def.	n. def.	n. def.	n. def.
Q01768	Nucleoside diphosphate kinase B	Nme2		3.34823	3.83806	3.75733	3.48332	3.56123	3.2824
P28656	Nucleosome assembly protein 1-like 1	Nap1l1		-1.5627	-1.30956	-1.89818	-0.105406	0.539747	-0.0836563
Q78ZA7	Nucleosome assembly protein 1-like 4	Nap1l4		-2.42795	-1.20504	-1.68958	-1.36738	-1.30585	-1.46072
Q9CZ30	Obg-like ATPase 1	Ola1		n. def.	n. def.	-1.85312	-1.4933	n. def.	-2.1644
Q9CRD0	OCIA domain-containing protein 1	Ociad1		n. def.	-3.53751	n. def.	n. def.	n. def.	n. def.
Q9D8W7	OCIA domain-containing protein 2	Ociad2		-0.114113	0.410849	-0.0066185	n. def.	n. def.	n. def.
Q78XF5	Oligosaccharyltransferase complex subunit OSTC	Ostc		-0.770401	0.0784149	-0.27964	-1.35562	n. def.	n. def.
Q9JHW2	Omega-amidase NIT2	Nit2		n. def.	-3.25308	n. def.	n. def.	n. def.	n. def.
Q6P6M7	O-phosphoseryl-tRNA(Sec) selenium transferase	Sepsecs		n. def.	-2.68957	n. def.	n. def.	n. def.	n. def.
P29758	Ornithine aminotransferase, mitochondrial	Oat		1.30855	2.56382	1.03189	-1.00787	-0.11754	0.360678
P11725	Ornithine carbamoyltransferase, mitochondrial	Otc		n. def.	-0.703064	-2.19643	n. def.	n. def.	n. def.
Q62422	Osteoclast-stimulating factor 1	Ostf1		-1.10992	-0.699686	-1.19011	-0.22999	-0.577135	-0.0808716
P36552	Oxygen-dependent coproporphyrinogen-III oxidase, mitochondrial	Cpox		n. def.	n. def.	n. def.	-0.0841446	0.639418	-0.357853
Q9ET54	Palladin	Palld		n. def.	n. def.	-0.445036	n. def.	n. def.	n. def.
O88531	Palmitoyl-protein thioesterase 1	Ppt1		n. def.	-1.88762	n. def.	-1.09095	-1.10503	-1.08297
P00688	Pancreatic alpha-amylase	Amy2		n. def.	n. def.	n. def.	n. def.	n. def.	n. def.
Q8R326	Paraspeckle component 1	Pspc1		n. def.	n. def.	n. def.	n. def.	n. def.	-2.72274
Q9D0J8	Parathymosin	Ptms		-0.285597	-0.323679	0.073288	n. def.	n. def.	n. def.
Q99JF8	PC4 and SFRS1-interacting protein	Psip1		-3.54077	-2.73656	-3.01887	-1.37573	-1.40591	-0.955175
Q9JMD3	PCTP-like protein	Stard10		-0.288902	-0.564617	0.122076	n. def.	n. def.	n. def.
O70400	PDZ and LIM domain protein 1	Pdlim1		2.23731	3.642	2.84309	0.0617523	-0.39287	-0.194408
Q8R1G6	PDZ and LIM domain protein 2	Pdlim2		n. def.	n. def.	n. def.	n. def.	-1.14846	n. def.
O70209	PDZ and LIM domain protein 3	Pdlim3		0.516014	1.80482	1.80831	n. def.	n. def.	n. def.
Q8CI51	PDZ and LIM domain protein 5	Pdlim5		n. def.	-1.04247	-1.2393	-1.82767	-2.1589	n. def.
Q3TJD7	PDZ and LIM domain protein 7	Pdlim7		n. def.	-2.60517	-2.86927	n. def.	n. def.	n. def.
Q9CZG9	PDZ domain-containing protein 11	Pdzd11		n. def.	-2.70572	n. def.	n. def.	n. def.	n. def.
Q8BFY6	Peflin	Pef1		-2.21287	n. def.	n. def.	n. def.	n. def.	n. def.
P17742	Peptidyl-prolyl cis-trans isomerase A;Peptidyl-prolyl cis-trans isomerase A, N-terminally processed	Ppia		5.46833	6.27964	5.99603	5.75387	6.16839	5.63546
P24369	Peptidyl-prolyl cis-trans isomerase B	Ppib		2.08652	3.75457	3.43645	2.62574	2.8136	1.43417
P30412	Peptidyl-prolyl cis-trans isomerase C	Ppic		-3.56549	n. def.	-3.0663	n. def.	-2.7585	n. def.
Q9CR16	Peptidyl-prolyl cis-trans isomerase D	Ppid		-1.77213	-1.11106	n. def.	-0.990868	-0.466877	-0.466467
Q99KR7	Peptidyl-prolyl cis-trans isomerase F, mitochondrial	Ppif		-1.48034	0.488392	-0.544943	n. def.	n. def.	n. def.
Q9D1M7	Peptidyl-prolyl cis-trans isomerase FKBP11	Fkbp11		n. def.	-2.83354	n. def.	n. def.	n. def.	n. def.
P26883	Peptidyl-prolyl cis-trans isomerase FKBP1A	Fkbp1a		0.751112	0.971779	0.723181	n. def.	n. def.	n. def.
P45878	Peptidyl-prolyl cis-trans isomerase FKBP2	Fkbp2		-1.0942	-0.39723	-1.62046	-1.24171	-1.14114	-1.21362
Q62446	Peptidyl-prolyl cis-trans isomerase FKBP3	Fkbp3		-3.04201	n. def.	n. def.	n. def.	n. def.	n. def.
P30416	Peptidyl-prolyl cis-trans isomerase FKBP4;Peptidyl-prolyl cis-trans isomerase FKBP4, N-terminally processed	Fkbp4		0.675051	1.55072	0.443916	n. def.	n. def.	0.425156
Q8R2Y8	Peptidyl-tRNA hydrolase 2, mitochondrial	Ptrh2		-3.00499	-2.18465	-2.58199	n. def.	n. def.	-2.07798
Q9DBG5	Perilipin-3	Plin3		n. def.	-1.91298	n. def.	n. def.	n. def.	n. def.
Q62009	Periostin	Postn		0.653202	3.77754	2.65596	n. def.	n. def.	n. def.
P35700	Peroxiredoxin-1	Prdx1		4.82466	5.70033	5.1486	4.57572	4.79794	4.63564
Q61171	Peroxiredoxin-2	Prdx2		2.90376	3.33134	1.45762	4.70742	4.79832	4.43546
O08807	Peroxiredoxin-4	Prdx4		1.77814	3.45424	3.40777	2.5081	2.83255	2.78412
P99029	Peroxiredoxin-5, mitochondrial	Prdx5		2.56805	2.80222	1.96764	2.12964	2.58626	2.00799
O08709	Peroxiredoxin-6	Prdx6		3.29752	4.08518	3.5851	2.25085	2.77761	2.5016
Q9R0H0	Peroxisomal acyl-coenzyme A oxidase 1	Acox1		-2.25303	-2.04892	n. def.	n. def.	n. def.	n. def.
Q9DBM2	Peroxisomal bifunctional enzyme;Enoyl-CoA hydratase/3,2-trans-enoyl-CoA isomerase;3-hydroxyacyl-CoA dehydrogenase	Ehhadh		n. def.	-1.5023	-2.22066	n. def.	n. def.	n. def.
P51660	Peroxisomal multifunctional enzyme type 2;(3R)-hydroxyacyl-CoA dehydrogenase;Enoyl-CoA hydratase 2	Hsd17b4		0.782202	0.726063	0.0197163	-0.339323	-0.689522	-0.269415
Q9DCM0	Persulfide dioxygenase ETHE1, mitochondrial	Ethe1		3.92399	4.42311	3.7352	n. def.	n. def.	n. def.
P83870	PHD finger-like domain-containing protein 5A	Phf5a		n. def.	n. def.	n. def.	n. def.	-4.35626	n. def.
Q8C0C7	Phenylalanine--tRNA ligase alpha subunit	Farsa		n. def.	-1.36497	-1.92452	-1.62016	-0.164423	-0.945776
Q9WUA2	Phenylalanine--tRNA ligase beta subunit	Farsb		-0.975163	n. def.	n. def.	-1.06412	n. def.	n. def.
Q8VEM8	Phosphate carrier protein, mitochondrial	Slc25a3		3.05647	2.81307	2.74056	0.25095	1.57845	0.0985622
P70296	Phosphatidylethanolamine-binding protein 1;Hippocampal cholinergic neurostimulating peptide	Pebp1		0.998283	2.33039	1.42713	1.60856	1.28414	1.23594
Q9EP69	Phosphatidylinositide phosphatase SAC1	Sacm1l		n. def.	-0.456928	-0.0568314	-1.69321	-0.953112	n. def.
Q9ES52	Phosphatidylinositol 3,4,5-trisphosphate 5-phosphatase 1	Inpp5d		n. def.	n. def.	n. def.	n. def.	-2.13156	n. def.
P53810;P53811	Phosphatidylinositol transfer protein alpha isoform	Pitpna		n. def.	n. def.	-2.46998	n. def.	n. def.	-1.89589
Q7M6Y3;Q61548	Phosphatidylinositol-binding clathrin assembly protein;Clathrin coat assembly protein AP180	Picalm;Snap91		n. def.	-1.46835	-1.98099	-1.86939	-1.34045	n. def.
Q9CYR6	Phosphoacetylglucosamine mutase	Pgm3		-0.271404	-0.0618896	0.134092	n. def.	n. def.	n. def.
Q8BH04	Phosphoenolpyruvate carboxykinase [GTP], mitochondrial	Pck2		-1.7967	-0.785362	-2.34052	n. def.	n. def.	n. def.
Q9D0F9	Phosphoglucomutase-1	Pgm1		-0.962582	0.201515	-0.189272	n. def.	n. def.	n. def.
Q7TSV4	Phosphoglucomutase-2	Pgm2		0.987249	1.2865	0.920732	n. def.	-0.985083	n. def.
Q8BZF8	Phosphoglucomutase-like protein 5	Pgm5		n. def.	-2.50341	n. def.	n. def.	n. def.	n. def.
P09411;P09041	Phosphoglycerate kinase 1	Pgk1		3.86515	4.59106	4.02607	3.21441	3.76277	3.3854
Q9DBJ1;O70250	Phosphoglycerate mutase 1	Pgam1		2.03026	3.11259	1.71801	0.652494	1.03077	0.744606
Q8CHP8	Phosphoglycolate phosphatase	Pgp		-1.4789	-0.999933	-1.7765	n. def.	n. def.	n. def.
P27612	Phospholipase A-2-activating protein	Plaa		n. def.	-4.76096	n. def.	n. def.	n. def.	n. def.
Q8VCI0	Phospholipase B-like 1;Phospholipase B-like 1 chain A;Phospholipase B-like 1 chain B;Phospholipase B-like 1 chain C	Plbd1		n. def.	n. def.	n. def.	-0.765043	-0.869064	-1.18343
O35405	Phospholipase D3	Pld3		n. def.	n. def.	n. def.	n. def.	n. def.	n. def.
Q8BG07	Phospholipase D4	Pld4		n. def.	n. def.	n. def.	0.196362	-0.373224	0.150505
O70325	Phospholipid hydroperoxide glutathione peroxidase, mitochondrial	Gpx4		n. def.	-1.40767	-2.07593	-0.71233	-0.726433	n. def.
Q9Z2M7;O35621	Phosphomannomutase 2	Pmm2		n. def.	0.41717	0	n. def.	n. def.	n. def.
Q9D0M1	Phosphoribosyl pyrophosphate synthase-associated protein 1	Prpsap1		-0.594629	-0.360514	-0.658005	-1.09803	-0.567556	n. def.
Q8R574	Phosphoribosyl pyrophosphate synthase-associated protein 2	Prpsap2		n. def.	n. def.	n. def.	n. def.	-2.50821	n. def.
Q5SUR0	Phosphoribosylformylglycinamidine synthase	Pfas		n. def.	n. def.	n. def.	-0.814077	-0.798128	n. def.
Q9JI48	Placenta-specific gene 8 protein	Plac8		-0.224823	-0.190704	-0.431524	0.659433	1.17636	0.894617
Q9CY58	Plasminogen activator inhibitor 1 RNA-binding protein	Serbp1		-3.11096	-2.42887	n. def.	n. def.	n. def.	n. def.
Q3V0K9	Plastin-1	Pls1		1.69969	1.91013	1.18305	n. def.	n. def.	n. def.
Q61233	Plastin-2	Lcp1		0.410831	2.19363	1.08531	5.06351	5.67443	4.89821
Q99K51	Plastin-3	Pls3		n. def.	-2.82158	n. def.	n. def.	n. def.	n. def.
Q9Z126	Platelet factor 4	Pf4		n. def.	n. def.	n. def.	-0.884802	0.391762	-1.23449
Q08857	Platelet glycoprotein 4	Cd36		n. def.	n. def.	n. def.	-1.0841	-1.4318	-0.765974
P63005	Platelet-activating factor acetylhydrolase IB subunit alpha	Pafah1b1		-1.52424	-1.20116	n. def.	n. def.	n. def.	n. def.
Q9QXS1	Plectin	Plec		3.50055	3.74915	3.32134	n. def.	n. def.	n. def.
B2RXS4	Plexin-B2	Plxnb2		n. def.	-3.02609	n. def.	n. def.	n. def.	n. def.
P11103	Poly [ADP-ribose] polymerase 1	Parp1		n. def.	n. def.	n. def.	0.142635	n. def.	-0.0418262
Q2EMV9	Poly [ADP-ribose] polymerase 14	Parp14		-0.151066	n. def.	n. def.	n. def.	n. def.	n. def.
P60335	Poly(rC)-binding protein 1	Pcbp1		1.96332	3.0744	2.81394	2.92094	3.13649	2.87832
Q61990;P57722;P57724	Poly(rC)-binding protein 2;Poly(rC)-binding protein 3	Pcbp2;Pcbp3		1.1167	1.80052	1.57666	1.54652	2.03639	1.92115
Q3UEB3	Poly(U)-binding-splicing factor PUF60	Puf60		n. def.	-1.97916	n. def.	-1.35084	n. def.	n. def.
P29341	Polyadenylate-binding protein 1	Pabpc1		2.28992	2.57799	2.22627	2.21798	2.59001	2.60156
Q8CCS6	Polyadenylate-binding protein 2	Pabpn1		n. def.	-1.93292	-2.07945	-0.708429	-0.509985	-1.90716
O54724	Polymerase I and transcript release factor	Ptrf		n. def.	0.144625	n. def.	-1.41681	-1.44822	n. def.
O70570	Polymeric immunoglobulin receptor;Secretory component	Pigr		0.571213	1.12317	0.423603	n. def.	n. def.	n. def.
Q8BGT9	Polypeptide N-acetylgalactosaminyltransferase 12	Galnt12		-1.78008	-1.57509	-1.40255	n. def.	n. def.	n. def.
P70419	Polypeptide N-acetylgalactosaminyltransferase 3	Galnt3		-2.17069	n. def.	n. def.	n. def.	n. def.	n. def.
O08832	Polypeptide N-acetylgalactosaminyltransferase 4	Galnt4		n. def.	-0.664471	n. def.	n. def.	n. def.	n. def.
P17225	Polypyrimidine tract-binding protein 1	Ptbp1		1.70397	2.57965	2.21865	2.26725	2.75442	2.66687
Q8BHD7	Polypyrimidine tract-binding protein 3	Ptbp3		-1.00847	n. def.	n. def.	-0.877571	-0.531242	-0.829292
P22907	Porphobilinogen deaminase	Hmbs		n. def.	n. def.	n. def.	-0.321051	-0.646902	-0.591312
Q8R5J9	PRA1 family protein 3	Arl6ip5		n. def.	-2.55252	-3.2539	n. def.	n. def.	n. def.
O70591	Prefoldin subunit 2	Pfdn2		n. def.	-2.38648	n. def.	n. def.	-1.56782	n. def.
P48678	Prelamin-A/C;Lamin-A/C	Lmna		4.41793	5.23986	4.53704	0.846386	2.07833	1.67503
Q99KP6	Pre-mRNA-processing factor 19	Prpf19		-1.40446	-0.372503	-0.799702	0.126202	-0.485878	-0.796597
Q99PV0	Pre-mRNA-processing-splicing factor 8	Prpf8		n. def.	n. def.	-3.15009	-2.03259	n. def.	-1.87133
O35286	Pre-mRNA-splicing factor ATP-dependent RNA helicase DHX15	Dhx15		-1.85233	-1.78953	-2.10584	-1.64864	-1.006	n. def.
Q9D287	Pre-mRNA-splicing factor SPF27	Bcas2		n. def.	n. def.	n. def.	-1.84625	n. def.	n. def.
Q8K411	Presequence protease, mitochondrial	Pitrm1		-1.6042	n. def.	-1.75156	n. def.	n. def.	n. def.
Q501J6	Probable ATP-dependent RNA helicase DDX17	Ddx17		n. def.	-0.99366	-0.766487	-0.825294	-0.170549	-0.974648
Q61656	Probable ATP-dependent RNA helicase DDX5	Ddx5		2.39574	3.07591	2.80666	3.13726	3.06102	2.94796
Q6Q899	Probable ATP-dependent RNA helicase DDX58	Ddx58		n. def.	n. def.	n. def.	n. def.	-2.97209	n. def.
P54823	Probable ATP-dependent RNA helicase DDX6	Ddx6		-3.01507	n. def.	n. def.	-2.34027	n. def.	n. def.
P70398	Probable ubiquitin carboxyl-terminal hydrolase FAF-X	Usp9x		-2.1917	n. def.	n. def.	n. def.	n. def.	n. def.
P49935	Pro-cathepsin H;Cathepsin H mini chain;Cathepsin H;Cathepsin H heavy chain;Cathepsin H light chain	Ctsh		n. def.	-2.02702	-2.00062	-1.43755	-0.465273	-1.11637
P62962	Profilin-1	Pfn1		2.9748	4.58748	3.92455	4.81521	5.20148	4.89576
Q9WU78	Programmed cell death 6-interacting protein	Pdcd6ip		1.36521	1.41464	1.09091	-0.632784	0.79874	-0.663212
Q8VE70	Programmed cell death protein 10	Pdcd10		n. def.	-2.31304	n. def.	n. def.	-1.53705	-1.60517
Q61823	Programmed cell death protein 4	Pdcd4		n. def.	n. def.	n. def.	-1.57909	-0.418184	n. def.
P56812	Programmed cell death protein 5	Pdcd5		-1.56549	-0.673574	-1.21573	-1.22972	-0.380445	-0.678303
P12815	Programmed cell death protein 6	Pdcd6		-1.54365	-0.766872	-0.919464	-1.0758	-0.701664	-1.2527
P67778	Prohibitin	Phb		2.113	2.54428	2.39032	1.56148	2.08656	2.02198
O35129	Prohibitin-2	Phb2		2.08066	1.54323	0.920933	0.533779	-1.18985	0.255804
O54824	Pro-interleukin-16;Interleukin-16	Il16		n. def.	n. def.	n. def.	-0.607428	0.631464	n. def.
Q9JK53	Prolargin	Prelp		-2.21012	-0.397009	-1.16643	n. def.	-1.40816	n. def.
P17918	Proliferating cell nuclear antigen	Pcna		n. def.	0.362808	-0.883587	1.31312	1.66224	1.13904
P50580	Proliferation-associated protein 2G4	Pa2g4		-1.70427	0.504311	0.700771	0.349756	1.01077	0.399574
Q9D1F4	Proline-rich AKT1 substrate 1	Akt1s1		n. def.	n. def.	-2.49537	n. def.	n. def.	n. def.
Q91ZX7	Prolow-density lipoprotein receptor-related protein 1;Low-density lipoprotein receptor-related protein 1 85 kDa subunit;Low-density lipoprotein receptor-related protein 1 515 kDa subunit;Low-density lipoprotein receptor-related protein 1 intracellular domain	Lrp1		n. def.	n. def.	n. def.	n. def.	-3.02781	n. def.
Q9QUR6	Prolyl endopeptidase	Prep		-1.15204	-0.791212	-1.55167	-0.985029	-1.0019	n. def.
Q91ZA3	Propionyl-CoA carboxylase alpha chain, mitochondrial	Pcca		-0.304792	0.0971317	0.259748	n. def.	n. def.	n. def.
Q99MN9	Propionyl-CoA carboxylase beta chain, mitochondrial	Pccb		-2.72008	n. def.	-2.79898	n. def.	n. def.	n. def.
Q61207	Prosaposin	Psap		3.65473	3.77917	3.71307	4.66956	4.67436	4.54273
Q8BWM0	Prostaglandin E synthase 2;Prostaglandin E synthase 2 truncated form	Ptges2		-2.69724	n. def.	n. def.	n. def.	n. def.	n. def.
Q9R0Q7	Prostaglandin E synthase 3	Ptges3		-0.866579	0.184278	-2.30212	-1.09364	0.526588	n. def.
Q91YR9	Prostaglandin reductase 1	Ptgr1		n. def.	n. def.	-2.7712	n. def.	n. def.	n. def.
Q9JKV1	Proteasomal ubiquitin receptor ADRM1	Adrm1		-2.43226	-2.42706	-2.55695	-2.69436	-2.05957	-2.81752
P97371	Proteasome activator complex subunit 1	Psme1		1.78597	2.53321	0.212811	2.79448	2.47202	2.64267
P97372	Proteasome activator complex subunit 2	Psme2		1.34484	1.51319	1.30041	2.11903	2.7199	2.06259
P61290	Proteasome activator complex subunit 3	Psme3		-1.41609	-1.37979	n. def.	n. def.	-1.84427	-1.46949
Q9JK23	Proteasome assembly chaperone 1	Psmg1		-3.14629	-2.40143	-2.08345	-2.35277	-1.91977	-2.01996
Q9R1P4	Proteasome subunit alpha type-1	Psma1		0.276615	0.547585	-0.00819778	0.127699	0.316341	-0.4156
P49722	Proteasome subunit alpha type-2	Psma2		-2.21502	-1.99833	-2.50103	n. def.	n. def.	n. def.
O70435	Proteasome subunit alpha type-3	Psma3		-0.442095	-0.650597	-0.959309	-0.0654411	n. def.	n. def.
Q9R1P0	Proteasome subunit alpha type-4	Psma4		n. def.	-0.592306	-1.08879	-0.668959	-0.695723	n. def.
Q9Z2U1	Proteasome subunit alpha type-5	Psma5		0.659508	1.27355	1.36082	1.56839	1.63598	1.28827
Q9QUM9	Proteasome subunit alpha type-6	Psma6		-0.139137	0.0663319	n. def.	0.0394154	0.764299	0.802778
Q9Z2U0;Q9CWH6	Proteasome subunit alpha type-7;Proteasome subunit alpha type-7-like	Psma7;Psma8		1.22906	1.84308	1.47331	1.56072	1.74059	2.00737
O09061	Proteasome subunit beta type-1	Psmb1		-0.399124	0.228455	-0.435511	-0.411831	n. def.	-0.43392
O35955	Proteasome subunit beta type-10	Psmb10		n. def.	n. def.	n. def.	n. def.	-0.130466	-0.77376
Q9R1P3	Proteasome subunit beta type-2	Psmb2		0.156355	0.212927	0.0177364	0.194485	0.333008	0.455078
Q9R1P1	Proteasome subunit beta type-3	Psmb3		-0.827255	0.0657597	0.130363	0.349169	0.954082	0.604582
P99026	Proteasome subunit beta type-4	Psmb4		n. def.	0.570574	-0.7344	-1.61815	n. def.	n. def.
O55234	Proteasome subunit beta type-5	Psmb5		n. def.	0.819256	0.51622	n. def.	-1.35002	-1.68118
Q60692	Proteasome subunit beta type-6	Psmb6		-0.140213	-0.180298	-0.31621	-1.48949	-0.33725	-0.851776
P28063	Proteasome subunit beta type-8	Psmb8		n. def.	-2.22354	-2.95078	n. def.	-1.36945	-1.20982
P48193	Protein 4.1	Epb41		n. def.	n. def.	n. def.	-1.45372	-1.14978	n. def.
Q9QXT0	Protein canopy homolog 2	Cnpy2		-1.0781	0.65974	0.316374	-1.16018	-1.12194	-0.879175
Q4VAA2	Protein CDV3	Cdv3		n. def.	-1.01513	-2.16979	n. def.	n. def.	-1.44469
A2ADY9	Protein DDI1 homolog 2	Ddi2		n. def.	-2.5161	n. def.	n. def.	n. def.	n. def.
Q99LX0	Protein deglycase DJ-1	Park7		0.995232	2.49889	1.44162	2.18937	2.17324	1.93081
Q7TNV0	Protein DEK	Dek		n. def.	n. def.	n. def.	-1.8727	-2.511	-2.29382
P09103	Protein disulfide-isomerase	P4hb		3.39767	5.32541	4.40017	3.32767	3.7127	2.54944
P27773	Protein disulfide-isomerase A3	Pdia3		4.70119	5.74343	5.30889	4.57333	4.97603	4.34525
P08003	Protein disulfide-isomerase A4	Pdia4		1.48949	3.18596	2.71312	2.15725	2.09458	0.966732
Q921X9	Protein disulfide-isomerase A5	Pdia5		-0.383295	-0.0674477	0.158592	n. def.	n. def.	n. def.
Q922R8	Protein disulfide-isomerase A6	Pdia6		2.39553	3.36642	2.66036	2.32678	2.40223	1.83056
Q99LT0	Protein dpy-30 homolog	Dpy30		n. def.	-0.800928	-0.720987	-1.18419	-0.291471	n. def.
Q9D0F3	Protein ERGIC-53	Lman1		-2.66801	n. def.	n. def.	-1.90926	n. def.	n. def.
Q3TGF2	Protein FAM107B	Fam107b		n. def.	n. def.	n. def.	n. def.	n. def.	n. def.
Q9CR98	Protein FAM136A	Fam136a		n. def.	-1.4919	-1.45476	n. def.	n. def.	n. def.
Q9D6U8	Protein FAM162A	Fam162a		n. def.	-0.0507984	-0.233616	n. def.	n. def.	n. def.
Q9D309	Protein FAM3B	Fam3b		-3.08054	-2.20971	n. def.	n. def.	n. def.	n. def.
P97805;Q9D8T0	Protein FAM3D	Fam3d		1.30381	3.00933	2.64553	n. def.	n. def.	n. def.
Q8BHZ0	Protein FAM49A	Fam49a		n. def.	n. def.	n. def.	-2.43154	-2.90717	n. def.
Q921M7	Protein FAM49B	Fam49b		n. def.	n. def.	n. def.	0.404625	0.881983	-0.450577
Q9JJ28	Protein flightless-1 homolog	Flii		-3.58385	-0.574976	-3.09725	n. def.	n. def.	n. def.
Q8R409	Protein HEXIM1	Hexim1		n. def.	-2.34719	-2.68009	n. def.	n. def.	n. def.
Q8C0Z1	Protein ITFG3	Itfg3		-2.57492	n. def.	n. def.	n. def.	n. def.	n. def.
Q9WVE8	Protein kinase C and casein kinase substrate in neurons protein 2	Pacsin2		n. def.	-1.12924	-2.19591	n. def.	n. def.	n. def.
P28867	Protein kinase C delta type;Protein kinase C delta type regulatory subunit;Protein kinase C delta type catalytic subunit	Prkcd		n. def.	-2.04907	-2.71309	n. def.	-2.32536	-2.36125
O88952	Protein lin-7 homolog C	Lin7c		-1.26955	-0.7059	n. def.	n. def.	n. def.	n. def.
P61327;Q9CQL1	Protein mago nashi homolog;Protein mago nashi homolog 2	Magoh;Magohb		n. def.	-1.48633	n. def.	n. def.	-0.777647	n. def.
Q8BI08	Protein MAL2	Mal2		-0.773331	-0.617752	n. def.	n. def.	n. def.	n. def.
Q62433	Protein NDRG1	Ndrg1		-2.08597	-0.891819	-1.08835	n. def.	n. def.	n. def.
Q9QYG0	Protein NDRG2	Ndrg2		n. def.	n. def.	-2.69263	n. def.	n. def.	n. def.
O55125	Protein NipSnap homolog 1	Nipsnap1		n. def.	-2.59022	n. def.	n. def.	n. def.	n. def.
O55126	Protein NipSnap homolog 2	Gbas		n. def.	-0.77729	n. def.	n. def.	n. def.	n. def.
Q9D281	Protein Noxp20	Fam114a1		n. def.	-1.25245	-0.833292	n. def.	n. def.	n. def.
Q60829	Protein phosphatase 1 regulatory subunit 1B	Ppp1r1b		-1.33816	-0.44071	-0.726488	n. def.	n. def.	n. def.
Q3UM45	Protein phosphatase 1 regulatory subunit 7	Ppp1r7		n. def.	n. def.	n. def.	n. def.	-2.31562	n. def.
P49443;P36993	Protein phosphatase 1A;Protein phosphatase 1B	Ppm1a;Ppm1b		n. def.	-3.35166	-3.61236	n. def.	n. def.	n. def.
Q60953	Protein PML	Pml		n. def.	n. def.	n. def.	n. def.	-0.29812	-0.867718
Q8K4L4	Protein POF1B	Pof1b		-1.96096	-0.277494	-1.53358	n. def.	n. def.	n. def.
Q3UPH1	Protein PRRC1	Prrc1		n. def.	-0.976364	-1.70968	n. def.	n. def.	n. def.
Q8BK67	Protein RCC2	Rcc2		n. def.	n. def.	-3.25219	0.00336075	2.30436	1.03078
Q9CQU3	Protein RER1	Rer1		-0.382961	0.0018425	0.101658	n. def.	n. def.	n. def.
P08207	Protein S100-A10	S100a10		1.54388	1.62885	0.365553	n. def.	-0.70052	-1.3019
P50543	Protein S100-A11	S100a11		0.195095	-0.228001	-0.782543	-0.203918	-0.0668163	-0.794443
P07091	Protein S100-A4	S100a4		n. def.	n. def.	n. def.	-3.08471	n. def.	-2.55823
P14069	Protein S100-A6	S100a6		n. def.	2.1685	1.38696	n. def.	n. def.	n. def.
P27005	Protein S100-A8	S100a8		n. def.	1.28504	-0.454599	0.452372	0.937878	1.46
P31725	Protein S100-A9	S100a9		n. def.	3.79894	1.49328	3.48449	4.08755	4.27729
P97816	Protein S100-G	S100g		0.243963	n. def.	n. def.	n. def.	n. def.	n. def.
Q5SUC9	Protein SCO1 homolog, mitochondrial	Sco1		n. def.	-1.91757	n. def.	n. def.	n. def.	n. def.
Q9D1M0	Protein SEC13 homolog	Sec13		n. def.	-0.996571	n. def.	n. def.	n. def.	n. def.
Q9EQU5	Protein SET	Set		0.464207	0.657249	0.266356	1.31652	1.53902	1.84389
Q9QX47	Protein SON	Son		-4.16316	n. def.	-3.12146	n. def.	n. def.	-3.25471
Q9D662	Protein transport protein Sec23B	Sec23b		n. def.	-0.470865	-1.02618	-2.1897	-1.88659	n. def.
Q3UPL0	Protein transport protein Sec31A	Sec31a		-0.977243	1.90784	1.18821	-1.78881	-1.66336	n. def.
P61620;Q9JLR1	Protein transport protein Sec61 subunit alpha isoform 1;Protein transport protein Sec61 subunit alpha isoform 2	Sec61a1;Sec61a2		n. def.	-1.24015	-1.5751	n. def.	-0.413912	n. def.
Q9CQS8	Protein transport protein Sec61 subunit beta	Sec61b		0.0895958	-0.665033	-0.27902	-2.03627	-1.15981	-2.44563
P60060	Protein transport protein Sec61 subunit gamma	Sec61g		n. def.	-0.559065	-1.01149	n. def.	n. def.	n. def.
Q9EPK2	Protein XRP2	Rp2		n. def.	n. def.	n. def.	n. def.	-2.24075	-2.09558
P21981	Protein-glutamine gamma-glutamyltransferase 2	Tgm2		1.84025	2.60736	1.94924	2.34878	2.14351	2.13703
Q08189	Protein-glutamine gamma-glutamyltransferase E;Protein-glutamine gamma-glutamyltransferase E 50 kDa catalytic chain;Protein-glutamine gamma-glutamyltransferase E 27 kDa non-catalytic chain	Tgm3		n. def.	n. def.	-2.03666	n. def.	n. def.	n. def.
P23506	Protein-L-isoaspartate(D-aspartate) O-methyltransferase	Pcmt1		n. def.	-1.77999	n. def.	-1.48962	-1.21047	-1.83309
P26350	Prothymosin alpha;Prothymosin alpha, N-terminally processed;Thymosin alpha	Ptma		1.88741	1.50444	2.55396	2.8401	3.16078	2.90812
P27870	Proto-oncogene vav	Vav1		n. def.	n. def.	n. def.	-1.45769	n. def.	-1.73094
P61458	Pterin-4-alpha-carbinolamine dehydratase	Pcbd1		-0.969816	-0.621777	-0.630325	n. def.	n. def.	n. def.
P23492	Purine nucleoside phosphorylase	Pnp		-0.35313	0.224312	-0.134737	0.868979	1.18291	1.24855
Q11011	Puromycin-sensitive aminopeptidase	Npepps		n. def.	-0.256195	n. def.	-1.80636	n. def.	n. def.
Q68FL4;Q80SW1	Putative adenosylhomocysteinase 3;Putative adenosylhomocysteinase 2	Ahcyl2;Ahcyl1		1.91441	2.41948	2.44493	n. def.	n. def.	-2.37067
Q922P9	Putative oxidoreductase GLYR1	Glyr1		-2.15368	-2.30599	-2.57318	-2.29629	-1.95359	-2.12267
Q7TNC4;Q9CYI4	Putative RNA-binding protein Luc7-like 2	Luc7l2		n. def.	n. def.	n. def.	n. def.	-2.59723	n. def.
Q8BK48	Pyrethroid hydrolase Ces2e	Ces2e		-0.0755997	1.21865	-0.483543	n. def.	n. def.	n. def.
Q8K183	Pyridoxal kinase	Pdxk		-1.46671	-2.32377	-1.23444	n. def.	n. def.	n. def.
Q99K01	Pyridoxal-dependent decarboxylase domain-containing protein 1	Pdxdc1		2.82969	3.31234	3.19136	n. def.	n. def.	n. def.
Q91XF0	Pyridoxine-5-phosphate oxidase	Pnpo		n. def.	n. def.	n. def.	-1.89546	-2.45871	-2.73766
Q8BV49;Q504N7	Pyrin and HIN domain-containing protein 1	Pyhin1		n. def.	n. def.	n. def.	0.790257	1.17316	0.532402
Q922Q4;Q922W5	Pyrroline-5-carboxylate reductase 2;Pyrroline-5-carboxylate reductase 1, mitochondrial	Pycr2;Pycr1		-0.75174	-0.241962	-0.0750542	-0.97122	-0.915514	-0.905428
Q9DCC4	Pyrroline-5-carboxylate reductase 3	Pycrl		-0.327642	0.75828	0.476786	n. def.	n. def.	n. def.
Q05920	Pyruvate carboxylase, mitochondrial	Pc		n. def.	-0.580338	n. def.	n. def.	n. def.	n. def.
P35486	Pyruvate dehydrogenase E1 component subunit alpha, somatic form, mitochondrial	Pdha1		0.708393	1.54265	1.18163	n. def.	0.124815	0.132507
Q9D051	Pyruvate dehydrogenase E1 component subunit beta, mitochondrial	Pdhb		0.36128	1.57516	1.28185	-0.107719	-0.854927	-1.55799
Q8BKZ9	Pyruvate dehydrogenase protein X component, mitochondrial	Pdhx		n. def.	n. def.	n. def.	n. def.	n. def.	n. def.
P53657	Pyruvate kinase PKLR	Pklr		-1.76274	-1.27518	n. def.	n. def.	-2.62432	-1.72956
P52480	Pyruvate kinase PKM	Pkm		4.0435	4.78665	4.00842	3.98803	4.21754	3.94895
P50396	Rab GDP dissociation inhibitor alpha	Gdi1		n. def.	-2.45193	-2.55851	-2.36214	n. def.	n. def.
Q61598	Rab GDP dissociation inhibitor beta	Gdi2		2.92814	3.73306	2.98247	2.80214	3.11909	2.52611
Q810B6	Rabankyrin-5	Ankfy1		n. def.	n. def.	-1.80663	n. def.	n. def.	-1.91403
Q9CQ22	Ragulator complex protein LAMTOR1	Lamtor1		n. def.	n. def.	n. def.	n. def.	-1.9118	n. def.
P46061	Ran GTPase-activating protein 1	Rangap1		n. def.	n. def.	n. def.	n. def.	-1.20405	-1.56458
Q9CT10	Ran-binding protein 3	Ranbp3		n. def.	n. def.	n. def.	n. def.	-1.73877	n. def.
P34022	Ran-specific GTPase-activating protein	Ranbp1		-1.29143	-0.630007	-1.20963	0.108624	0.213091	0.15782
P97855	Ras GTPase-activating protein-binding protein 1	G3bp1		-2.18003	-0.602556	n. def.	n. def.	n. def.	n. def.
P97379	Ras GTPase-activating protein-binding protein 2	G3bp2		n. def.	-1.79653	n. def.	n. def.	n. def.	n. def.
Q9JKF1	Ras GTPase-activating-like protein IQGAP1	Iqgap1		2.30822	2.81173	2.61892	2.65831	2.81974	2.76073
Q3UQ44	Ras GTPase-activating-like protein IQGAP2	Iqgap2		0	0.206762	-0.172583	n. def.	n. def.	n. def.
Q01730	Ras suppressor protein 1	Rsu1		n. def.	-2.46117	-2.37132	n. def.	-1.14573	-1.5864
P63001;P60764	Ras-related C3 botulinum toxin substrate 1;Ras-related C3 botulinum toxin substrate 3	Rac1;Rac3		-0.711393	-0.156973	-0.668884	-0.208662	0.281784	-0.46147
Q05144	Ras-related C3 botulinum toxin substrate 2	Rac2		1.39165	0.859003	0.398558	3.55645	4.06096	3.11491
P61027;Q9DD03;Q8K386	Ras-related protein Rab-10	Rab10		-0.936365	-0.344151	n. def.	n. def.	-0.109619	0.0728874
P62492;P46638;Q9WTL2	Ras-related protein Rab-11A;Ras-related protein Rab-11B	Rab11a;Rab11b		1.77847	1.98654	1.88019	1.91692	2.59229	2.19725
Q91V41	Ras-related protein Rab-14	Rab14		-0.527544	1.27309	-1.38346	-0.102743	0.829748	-0.277151
P35293	Ras-related protein Rab-18	Rab18		-2.44059	-0.721983	-2.3639	-1.73388	-1.48499	n. def.
P62821	Ras-related protein Rab-1A	Rab1A		0.0670357	0.518358	-0.000984192	n. def.	n. def.	n. def.
Q9D1G1	Ras-related protein Rab-1B	Rab1b		0.998844	1.69559	1.08102	2.52362	1.87053	1.09206
P35282	Ras-related protein Rab-21	Rab21		n. def.	-2.83701	-3.2401	n. def.	n. def.	-2.69635
P53994	Ras-related protein Rab-2A	Rab2a		0.806326	1.61334	0.840473	0.481516	0.548775	0.601215
P35276	Ras-related protein Rab-3D	Rab3d		n. def.	-1.85578	-1.9545	n. def.	n. def.	n. def.
P61021	Ras-related protein Rab-5B	Rab5b		n. def.	n. def.	n. def.	-2.21754	n. def.	n. def.
P35278;Q9CQD1	Ras-related protein Rab-5C	Rab5c		-0.799036	0.267391	-0.64694	0.438057	1.37826	-0.193216
P35279;P61294	Ras-related protein Rab-6A;Ras-related protein Rab-6B	Rab6a;Rab6b		1.49706	1.7905	1.6538	0.578499	0.310677	0.515905
P51150	Ras-related protein Rab-7a	Rab7a		0.467573	1.76408	1.53645	1.93781	1.70065	1.49043
P55258	Ras-related protein Rab-8A	Rab8a		n. def.	n. def.	n. def.	n. def.	-1.87919	-1.29154
P61028	Ras-related protein Rab-8B	Rab8b		n. def.	n. def.	n. def.	-2.34385	-1.77433	n. def.
P63321	Ras-related protein Ral-A	Rala		n. def.	-0.759853	-1.40972	n. def.	n. def.	n. def.
P62835	Ras-related protein Rap-1A	Rap1a		-2.99308	n. def.	n. def.	n. def.	-2.24493	n. def.
Q99JI6	Ras-related protein Rap-1b	Rap1b		1.10445	1.60844	1.9553	2.7233	3.1698	1.94145
P10833;P62071	Ras-related protein R-Ras	Rras		-1.72093	-1.57648	-1.816	n. def.	n. def.	-1.95988
P06800	Receptor-type tyrosine-protein phosphatase C	Ptprc		n. def.	n. def.	n. def.	-0.441099	1.29148	-0.273607
Q9CSU0	Regulation of nuclear pre-mRNA domain-containing protein 1B	Rprd1b		n. def.	-2.27967	n. def.	-1.8966	-1.15455	-1.6856
Q8VE37	Regulator of chromosome condensation	Rcc1		n. def.	n. def.	n. def.	-1.64983	n. def.	n. def.
Q9EPU0	Regulator of nonsense transcripts 1	Upf1		n. def.	n. def.	0.0161839	n. def.	n. def.	n. def.
Q9CQ71	Replication protein A 14 kDa subunit	Rpa3		n. def.	n. def.	n. def.	n. def.	-3.44713	n. def.
Q8VEE4	Replication protein A 70 kDa DNA-binding subunit;Replication protein A 70 kDa DNA-binding subunit, N-terminally processed	Rpa1		n. def.	n. def.	n. def.	n. def.	-2.23002	n. def.
Q9ES97	Reticulon-3	Rtn3		0.577564	0.42025	0.142998	n. def.	n. def.	n. def.
Q99P72	Reticulon-4	Rtn4		-1.30115	-1.25919	-1.24723	-1.29084	-0.935905	-1.1338
P24549;O35945	Retinal dehydrogenase 1	Aldh1a1		2.79953	2.72598	-0.535202	n. def.	n. def.	n. def.
Q99PT1	Rho GDP-dissociation inhibitor 1	Arhgdia		2.54668	3.18328	2.64338	3.42447	3.57895	3.6586
Q61599	Rho GDP-dissociation inhibitor 2	Arhgdib		n. def.	0.54656	n. def.	3.19065	3.66099	3.11222
Q5FWK3	Rho GTPase-activating protein 1	Arhgap1		-0.236994	-0.2799	-0.93874	-1.15986	n. def.	n. def.
Q61210	Rho guanine nucleotide exchange factor 1	Arhgef1		n. def.	n. def.	n. def.	n. def.	0.0163441	-0.606043
Q62159;P62746	Rho-related GTP-binding protein RhoC	Rhoc		n. def.	-2.18508	n. def.	n. def.	n. def.	n. def.
P84096	Rho-related GTP-binding protein RhoG	Rhog		n. def.	n. def.	n. def.	-0.13266	0.448265	-0.0933666
Q8CFV9	Riboflavin kinase	Rfk		n. def.	-0.913931	n. def.	n. def.	n. def.	n. def.
Q91VI7	Ribonuclease inhibitor	Rnh1		2.06251	2.12175	2.1154	1.11537	2.02891	1.02389
P52760	Ribonuclease UK114	Hrsp12		n. def.	-2.66598	-2.96535	-3.08487	-2.88178	n. def.
P11157	Ribonucleoside-diphosphate reductase subunit M2	Rrm2		n. def.	n. def.	n. def.	n. def.	-2.93675	n. def.
P47968	Ribose-5-phosphate isomerase	Rpia		n. def.	n. def.	n. def.	n. def.	n. def.	-1.44172
Q9D7G0;Q9CS42	Ribose-phosphate pyrophosphokinase 1;Ribose-phosphate pyrophosphokinase 2	Prps1;Prps2		n. def.	-1.53138	n. def.	-2.04554	-1.45592	n. def.
P18653	Ribosomal protein S6 kinase alpha-1	Rps6ka1		-0.149216	1.01631	0.592619	n. def.	n. def.	n. def.
P18654;Q9WUT3;Q8C0P0;Q9R1L5;Q60592;Q811L6	Ribosomal protein S6 kinase alpha-3	Rps6ka3		-2.48773	n. def.	-2.14984	n. def.	n. def.	-1.76758
Q99PL5	Ribosome-binding protein 1	Rrbp1		2.01686	2.93349	2.91675	0.348728	0.320126	-0.555277
Q8VEE0	Ribulose-phosphate 3-epimerase	Rpe		n. def.	-3.26354	n. def.	n. def.	n. def.	n. def.
Q9D7H3	RNA 3-terminal phosphate cyclase	RtcA		n. def.	n. def.	n. def.	n. def.	-1.80684	n. def.
Q91VM5;Q9WV02	RNA binding motif protein, X-linked-like-1;RNA-binding motif protein, X chromosome;RNA-binding motif protein, X chromosome, N-terminally processed	Rbmxl1;Rbmx		-1.043	0.302212	-0.23435	0.671104	1.9675	1.18704
Q8C2Q3	RNA-binding protein 14	Rbm14		n. def.	-1.28404	-0.714546	-1.62577	-0.981812	-0.938528
B2RY56	RNA-binding protein 25	Rbm25		n. def.	n. def.	n. def.	n. def.	n. def.	n. def.
O89086	RNA-binding protein 3	Rbm3		n. def.	-1.38569	n. def.	n. def.	n. def.	n. def.
Q8VH51	RNA-binding protein 39	Rbm39		n. def.	n. def.	n. def.	-1.85336	-1.17913	n. def.
Q91WT8;P86049;Q5YD48	RNA-binding protein 47	Rbm47		-1.88825	-1.18538	-2.57578	n. def.	n. def.	n. def.
Q61545	RNA-binding protein EWS	Ewsr1		-1.83782	-0.145172	-0.732136	n. def.	0.348711	0.133413
P56959	RNA-binding protein FUS	Fus		-0.568579	0.0865612	0.534885	0.603691	1.20224	1.51177
Q64012	RNA-binding protein Raly	Raly		n. def.	-1.73121	n. def.	n. def.	n. def.	n. def.
P35550;Q80WS3	rRNA 2-O-methyltransferase fibrillarin	Fbl		-0.107433	-0.166834	0.266356	0.284222	0.756466	0.285425
P60122	RuvB-like 1	Ruvbl1		-2.51075	-0.761692	-0.843002	-0.268089	0.367275	-0.0627193
Q9WTM5	RuvB-like 2	Ruvbl2		n. def.	n. def.	n. def.	n. def.	-0.357309	n. def.
Q3THS6;Q91X83	S-adenosylmethionine synthase isoform type-2	Mat2a		-1.19797	0.0464458	-0.589918	n. def.	n. def.	n. def.
Q8K352	SAM and SH3 domain-containing protein 3	Sash3		n. def.	n. def.	n. def.	n. def.	-2.46875	n. def.
Q9D1J3	SAP domain-containing ribonucleoprotein	Sarnp		n. def.	-0.938789	-2.1624	-0.0625095	-0.619442	0.036478
Q3URD3	Sarcolemmal membrane-associated protein	Slmap		n. def.	-2.50426	n. def.	n. def.	n. def.	n. def.
O55143	Sarcoplasmic/endoplasmic reticulum calcium ATPase 2	Atp2a2		-0.420225	-0.953499	-0.536135	n. def.	n. def.	n. def.
Q64518	Sarcoplasmic/endoplasmic reticulum calcium ATPase 3	Atp2a3		1.25683	1.93829	1.63564	0.202265	0.509804	n. def.
D3YXK2	Scaffold attachment factor B1	Safb		n. def.	-2.79044	n. def.	n. def.	n. def.	n. def.
Q8BRF7	Sec1 family domain-containing protein 1	Scfd1		-1.42924	0.162758	n. def.	-0.95854	-1.3442	n. def.
Q8VCA8	Secernin-2	Scrn2		-2.13893	-1.26426	n. def.	n. def.	-0.804567	n. def.
P16014	Secretogranin-1;CCB peptide;PE-11	Chgb		0.460835	-0.701572	n. def.	n. def.	n. def.	n. def.
Q8K021	Secretory carrier-associated membrane protein 1	Scamp1		n. def.	n. def.	-0.58497	-1.62491	n. def.	n. def.
Q9ERN0	Secretory carrier-associated membrane protein 2	Scamp2		-2.87091	-1.55851	-2.03954	n. def.	-0.4627	n. def.
O35609	Secretory carrier-associated membrane protein 3	Scamp3		n. def.	-2.79718	n. def.	n. def.	n. def.	n. def.
Q8BH69	Selenide, water dikinase 1	Sephs1		n. def.	-2.76427	n. def.	n. def.	n. def.	n. def.
P17563;Q63836	Selenium-binding protein 1;Selenium-binding protein 2	Selenbp1;Selenbp2		4.37555	4.91003	3.92916	-0.184563	0.24198	0.229673
Q64105	Sepiapterin reductase	Spr		0.125303	1.72368	-0.152737	n. def.	-0.741831	-1.16529
P42209	Septin-1	2001-09-01		n. def.	n. def.	n. def.	n. def.	-2.81269	-2.47406
Q8C1B7	Septin-11	2011-09-01		-0.918743	0.0673313	0.053112	-0.383877	-0.0880222	-0.65077
P42208	Septin-2	2002-09-01		-1.43725	-0.288149	-1.2493	-0.029604	0.091011	0.11488
Q9R1T4	Septin-6	2006-09-01		n. def.	n. def.	0.118891	-0.171135	-0.695892	n. def.
O55131;Q9DA97;Q8C650	Septin-7	2007-09-01		-1.50524	-0.622583	-1.58699	-0.547527	0.0654736	-0.528971
Q80UG5	Septin-9	2009-09-01		n. def.	n. def.	-1.69447	-0.803596	-0.0866756	-1.23542
Q9CZN7	Serine hydroxymethyltransferase	Shmt2		-1.59802	-1.74532	n. def.	-1.23136	-0.650986	n. def.
P50431	Serine hydroxymethyltransferase, cytosolic	Shmt1		n. def.	0.0713444	0.773642	n. def.	n. def.	n. def.
P07759;Q03734;P29621;Q91WP6;Q5I2A0;Q80X76	Serine protease inhibitor A3K;Serine protease inhibitor A3M	Serpina3k;Serpina3m		n. def.	-1.89547	n. def.	-0.906979	-1.5286	-1.38035
Q52KI8	Serine/arginine repetitive matrix protein 1	Srrm1		n. def.	-2.79575	n. def.	n. def.	n. def.	n. def.
Q8BTI8	Serine/arginine repetitive matrix protein 2	Srrm2		n. def.	n. def.	n. def.	n. def.	n. def.	n. def.
Q6PDM2	Serine/arginine-rich splicing factor 1	Srsf1		0.467457	0.829927	0.724213	1.0025	1.27921	0.95426
Q62093	Serine/arginine-rich splicing factor 2	Srsf2		0.30102	0.976923	0.600878	0.631138	0.448833	0.612913
P84104	Serine/arginine-rich splicing factor 3	Srsf3		0.0741196	0.919018	0.872765	0.891397	1.44674	1.22592
O35326;Q8VE97	Serine/arginine-rich splicing factor 5	Srsf5		n. def.	-2.52124	n. def.	n. def.	-1.70993	n. def.
Q3TWW8	Serine/arginine-rich splicing factor 6	Srsf6		0.215117	0.369734	0.841953	1	0.965916	0.690369
Q8BL97	Serine/arginine-rich splicing factor 7	Srsf7		-0.910011	-0.744253	-0.284796	0.464649	0.254662	-0.127333
Q99JT2;Q9Z2W1;Q99KH8	Serine/threonine-protein kinase 26;Serine/threonine-protein kinase 25;Serine/threonine-protein kinase 24;Serine/threonine-protein kinase 24 35 kDa subunit;Serine/threonine-protein kinase 24 12 kDa subunit	Stk26;Stk25;Stk24		n. def.	n. def.	n. def.	n. def.	n. def.	-1.36021
Q9JI11;Q9JI10	Serine/threonine-protein kinase 4;Serine/threonine-protein kinase 4 37kDa subunit;Serine/threonine-protein kinase 4 18kDa subunit;Serine/threonine-protein kinase 3;Serine/threonine-protein kinase 3 36kDa subunit;Serine/threonine-protein kinase 3 20kDa subunit	Stk4;Stk3		n. def.	n. def.	n. def.	n. def.	-0.765749	n. def.
Q8CIN4;Q61036;O88643	Serine/threonine-protein kinase PAK 2;PAK-2p27;PAK-2p34	Pak2		n. def.	-1.88859	n. def.	-0.407299	-0.0191689	-0.448273
Q6P1F6	Serine/threonine-protein phosphatase 2A 55 kDa regulatory subunit B alpha isoform	Ppp2r2a		n. def.	n. def.	-1.42737	n. def.	n. def.	n. def.
Q76MZ3	Serine/threonine-protein phosphatase 2A 65 kDa regulatory subunit A alpha isoform	Ppp2r1a		0.966564	1.71522	1.13939	0.739851	1.20048	0.757668
P63330;P62715;P97470	Serine/threonine-protein phosphatase 2A catalytic subunit alpha isoform;Serine/threonine-protein phosphatase 2A catalytic subunit beta isoform	Ppp2ca;Ppp2cb		n. def.	0.0891323	n. def.	n. def.	-1.47537	-1.88831
Q9CQR6	Serine/threonine-protein phosphatase 6 catalytic subunit;Serine/threonine-protein phosphatase 6 catalytic subunit, N-terminally processed	Ppp6c		-1.44347	n. def.	-1.4574	n. def.	-0.791533	-0.785004
P62137	Serine/threonine-protein phosphatase PP1-alpha catalytic subunit	Ppp1ca		n. def.	n. def.	n. def.	n. def.	-1.77928	n. def.
P62141	Serine/threonine-protein phosphatase PP1-beta catalytic subunit	Ppp1cb		0.941912	1.82154	1.35735	1.00366	1.28433	1.4888
P63087	Serine/threonine-protein phosphatase PP1-gamma catalytic subunit	Ppp1cc		n. def.	-1.5914	-1.80922	-1.90192	-0.665596	-0.699907
Q9Z1Z2	Serine-threonine kinase receptor-associated protein	Strap		-3.98483	n. def.	n. def.	n. def.	-1.56959	n. def.
P26638	Serine--tRNA ligase, cytoplasmic	Sars		-0.088953	0.858486	0.137089	-0.522003	-0.435026	0.125473
Q921I1	Serotransferrin	Tf		2.73983	0.808613	n. def.	3.46448	3.36144	3.19633
P70124	Serpin B5	Serpinb5		-0.460152	0.699806	0.330046	n. def.	n. def.	n. def.
Q60854	Serpin B6	Serpinb6		-0.867018	3.4038	0.859058	-0.575319	-0.714428	-1.1313
P19324	Serpin H1	Serpinh1		-2.14048	0.382278	0.977093	-0.0975342	-0.153576	-0.450237
Q99MR6	Serrate RNA effector molecule homolog	Srrt		n. def.	n. def.	n. def.	n. def.	n. def.	-1.83878
P07724	Serum albumin	Alb		7.58109	6.58608	5.33514	8.22476	8.04881	7.85575
Q63918	Serum deprivation-response protein	Sdpr		n. def.	n. def.	n. def.	n. def.	-3.28054	n. def.
Q62086	Serum paraoxonase/arylesterase 2	Pon2		-1.52734	-1.3441	n. def.	n. def.	n. def.	n. def.
Q62087	Serum paraoxonase/lactonase 3	Pon3		-1.8762	-1.66997	-1.46511	n. def.	n. def.	n. def.
Q9R0P3	S-formylglutathione hydrolase	Esd		0.905495	1.37688	0.766317	0	0.128393	0.0122738
Q9JJU8	SH3 domain-binding glutamic acid-rich-like protein	Sh3bgrl		0.155924	0.0925236	-0.863512	-0.00510216	0.310478	-0.421637
Q91VW3	SH3 domain-binding glutamic acid-rich-like protein 3	Sh3bgrl3		-2.20088	-0.401796	-1.06901	-0.765123	0.790401	0.29557
Q8R550	SH3 domain-containing kinase-binding protein 1	Sh3kbp1		n. def.	n. def.	n. def.	n. def.	-1.71859	n. def.
Q8K2Q9	Shootin-1	Kiaa1598		n. def.	n. def.	0.018837	n. def.	n. def.	n. def.
Q07417	Short-chain specific acyl-CoA dehydrogenase, mitochondrial	Acads		2.23833	3.37762	2.53008	-2.04399	-1.42507	-1.1858
Q99JR1	Sideroflexin-1	Sfxn1		-0.49802	n. def.	-1.15152	n. def.	n. def.	n. def.
Q9R0P6	Signal peptidase complex catalytic subunit SEC11A	Sec11a		n. def.	-1.4486	-1.62512	n. def.	n. def.	-1.00999
Q9D958	Signal peptidase complex subunit 1	Spcs1		-1.43374	-0.809462	n. def.	-1.39822	-1.33778	-2.06212
P16254	Signal recognition particle 14 kDa protein;Signal recognition particle 14 kDa protein, N-terminally processed	Srp14		-3.00191	n. def.	n. def.	-2.85948	n. def.	n. def.
P47758	Signal recognition particle receptor subunit beta	Srprb		n. def.	-0.602186	-0.0572853	-0.103146	n. def.	n. def.
P42225	Signal transducer and activator of transcription 1	Stat1		n. def.	n. def.	n. def.	1.04409	1.48911	0.980907
Q4VA53;Q6A026	Sister chromatid cohesion protein PDS5 homolog B;Sister chromatid cohesion protein PDS5 homolog A	Pds5b;Pds5a		n. def.	n. def.	n. def.	-3.27526	-2.51896	-2.53595
Q8BJU0	Small glutamine-rich tetratricopeptide repeat-containing protein alpha	Sgta		n. def.	-2.25803	n. def.	n. def.	n. def.	n. def.
P62305	Small nuclear ribonucleoprotein E	Snrpe		n. def.	-1.09618	-1.75354	-2.22744	-1.61717	n. def.
P62309	Small nuclear ribonucleoprotein G	Snrpg		n. def.	-2.44335	n. def.	-2.14832	-1.57987	-1.12176
P62315	Small nuclear ribonucleoprotein Sm D1	Snrpd1		-0.745707	-0.578884	-0.782999	n. def.	-0.576925	0.147192
P62317	Small nuclear ribonucleoprotein Sm D2	Snrpd2		-2.6021	-1.16337	-1.53852	0.341295	0.29056	-0.795475
P62320	Small nuclear ribonucleoprotein Sm D3	Snrpd3		-0.993237	0.206438	-0.25157	0.916449	1.37541	0.623487
P27048;P63163	Small nuclear ribonucleoprotein-associated protein B;Small nuclear ribonucleoprotein-associated protein N	Snrpb;Snrpn		-1.46419	-0.933741	-1.10262	-0.676708	-0.322123	-0.629192
Q9CQK8;Q4KL71	Small proline-rich protein 2A;Small proline-rich protein 2A3	Sprr2a;Sprr2a3		1.04897	1.70825	2.04176	n. def.	n. def.	n. def.
P61957;Q9Z172	Small ubiquitin-related modifier 2;Small ubiquitin-related modifier 3	Sumo2;Sumo3		n. def.	-0.211592	0.612558	1.61218	1.63915	1.61847
Q9CQ65	S-methyl-5-thioadenosine phosphorylase	Mtap		n. def.	n. def.	n. def.	-1.72005	-1.00628	n. def.
Q921U8	Smoothelin	Smtn		n. def.	n. def.	-2.34791	n. def.	n. def.	n. def.
Q9CSN1	SNW domain-containing protein 1	Snw1		n. def.	-1.86994	n. def.	n. def.	-1.91897	n. def.
Q8VDN2;Q6PIE5;Q6PIC6;Q64436;Q9Z1W8	Sodium/potassium-transporting ATPase subunit alpha-1	Atp1a1		5.28779	5.45093	5.16783	-1.17847	-0.0415268	-0.732935
Q9WV27	Sodium/potassium-transporting ATPase subunit alpha-4	Atp1a4		n. def.	-1.22079	-2.18271	n. def.	n. def.	n. def.
P14094	Sodium/potassium-transporting ATPase subunit beta-1	Atp1b1		2.87221	3.76892	3.42094	n. def.	n. def.	n. def.
P97370	Sodium/potassium-transporting ATPase subunit beta-3	Atp1b3		n. def.	n. def.	n. def.	-3.19989	-1.29933	-2.19923
P55012	Solute carrier family 12 member 2	Slc12a2		-0.0726795	1.17099	0.789494	n. def.	n. def.	n. def.
Q78KK3	Solute carrier family 22 member 18	Slc22a18		-2.81649	n. def.	n. def.	n. def.	n. def.	n. def.
Q5SWT3	Solute carrier family 25 member 35	Slc25a35		-1.11377	-1.54213	-1.61778	n. def.	n. def.	n. def.
Q3UTJ2	Sorbin and SH3 domain-containing protein 2	Sorbs2		n. def.	-2.07187	-2.24288	n. def.	n. def.	-1.50497
Q64442	Sorbitol dehydrogenase	Sord		0.66275	1.24597	0.705999	n. def.	n. def.	-0.320311
Q6P069	Sorcin	Sri		1.72522	2.25611	1.71698	1.12213	1.57112	0.631422
Q8BGH2	Sorting and assembly machinery component 50 homolog	Samm50		n. def.	-2.06386	-1.8663	n. def.	n. def.	n. def.
Q9WV80	Sorting nexin-1	Snx1		n. def.	0.0244637	n. def.	-0.395449	n. def.	-1.06365
Q9CWK8	Sorting nexin-2	Snx2		-0.412226	0.254164	-0.0962791	0.326687	0.664173	-0.734999
O70492	Sorting nexin-3	Snx3		n. def.	-1.90098	n. def.	-1.43717	n. def.	n. def.
Q9D8U8	Sorting nexin-5	Snx5		n. def.	-1.37896	n. def.	n. def.	0.5863	-1.35398
Q6P8X1	Sorting nexin-6;Sorting nexin-6, N-terminally processed	Snx6		n. def.	n. def.	n. def.	n. def.	-1.38738	n. def.
P08032	Spectrin alpha chain, erythrocytic 1	Spta1		n. def.	n. def.	n. def.	-0.0842438	0.776043	-0.606798
P16546	Spectrin alpha chain, non-erythrocytic 1	Sptan1		3.05957	3.33344	2.45099	n. def.	1.22013	-1.33846
P15508	Spectrin beta chain, erythrocytic	Sptb		n. def.	n. def.	n. def.	-0.947142	0.04566	-0.94836
Q62261	Spectrin beta chain, non-erythrocytic 1	Sptbn1		2.54602	3.17473	2.32731	0.237576	1.23341	-0.338961
Q64674	Spermidine synthase	Srm		n. def.	-1.44325	n. def.	n. def.	-0.342327	n. def.
Q8R0X7	Sphingosine-1-phosphate lyase 1	Sgpl1		n. def.	-2.52986	-3.04509	n. def.	n. def.	n. def.
Q9Z1N5	Spliceosome RNA helicase Ddx39b	Ddx39b		0.879419	1.77964	1.3021	2.08837	2.39635	2.07242
Q9JHS9	Spliceosome-associated protein CWC15 homolog	Cwc15		n. def.	n. def.	n. def.	n. def.	-1.86592	n. def.
Q64213	Splicing factor 1	Sf1		n. def.	n. def.	n. def.	n. def.	-0.640577	-0.152597
Q8K4Z5	Splicing factor 3A subunit 1	Sf3a1		n. def.	n. def.	n. def.	-2.20723	-2.20706	-1.87363
Q9D554	Splicing factor 3A subunit 3	Sf3a3		n. def.	-1.49353	-1.58557	n. def.	n. def.	n. def.
Q99NB9	Splicing factor 3B subunit 1	Sf3b1		n. def.	n. def.	-0.648809	-0.508112	-0.297775	n. def.
Q921M3	Splicing factor 3B subunit 3	Sf3b3		n. def.	-1.79933	n. def.	-1.19806	-0.637016	n. def.
Q8QZY9	Splicing factor 3B subunit 4	Sf3b4		n. def.	-3.35698	-2.85812	n. def.	-2.67926	n. def.
P59708	Splicing factor 3B subunit 6	Sf3b6		n. def.	n. def.	n. def.	n. def.	-3.29252	n. def.
Q9D883;Q8BGJ9	Splicing factor U2AF 35 kDa subunit;Splicing factor U2AF 26 kDa subunit	U2af1;U2af1l4		n. def.	-1.58308	n. def.	-0.425386	n. def.	n. def.
P26369	Splicing factor U2AF 65 kDa subunit	U2af2		-0.533703	-0.367956	-0.627136	-0.658077	n. def.	n. def.
Q8VIJ6	Splicing factor, proline- and glutamine-rich	Sfpq		1.59274	1.72849	1.64783	2.10226	2.44014	1.88653
Q60598	Src substrate cortactin	Cttn		-0.944054	0.805189	-0.171965	n. def.	n. def.	n. def.
Q78PY7	Staphylococcal nuclease domain-containing protein 1	Snd1		-2.02221	0.852903	0.707739	-0.0853348	-1.02278	-0.852404
P54227;P55821	Stathmin;Stathmin-2	Stmn1;Stmn2		-1.8104	-1.52269	-1.8672	0.460613	-0.714775	0.501007
P38647	Stress-70 protein, mitochondrial	Hspa9		2.5724	2.99872	2.78288	1.48858	2.3065	1.89269
Q60864	Stress-induced-phosphoprotein 1	Stip1		-0.137955	1.92233	0.93129	1.65212	2.03321	1.20133
Q9ESP1	Stromal cell-derived factor 2-like protein 1	Sdf2l1		-1.61162	-1.80736	-1.35221	-1.87174	n. def.	n. def.
P70302	Stromal interaction molecule 1	Stim1		n. def.	n. def.	-2.29004	n. def.	n. def.	n. def.
Q7TN29	Stromal membrane-associated protein 2	Smap2		n. def.	n. def.	n. def.	n. def.	n. def.	-1.29665
Q9CU62	Structural maintenance of chromosomes protein 1A	Smc1a		n. def.	n. def.	n. def.	n. def.	-0.572468	n. def.
Q8CG48	Structural maintenance of chromosomes protein 2	Smc2		n. def.	n. def.	n. def.	n. def.	-2.34401	n. def.
Q8K2B3	Succinate dehydrogenase [ubiquinone] flavoprotein subunit, mitochondrial	Sdha		4.0261	3.27923	2.49214	-1.59566	-0.294188	-0.478518
Q9CQA3	Succinate dehydrogenase [ubiquinone] iron-sulfur subunit, mitochondrial	Sdhb		1.64107	1.5724	0.627579	-0.725328	0.122295	n. def.
Q9CZB0	Succinate dehydrogenase cytochrome b560 subunit, mitochondrial	Sdhc		-0.461233	-0.345053	-0.574677	n. def.	n. def.	n. def.
Q9WUM5	Succinyl-CoA ligase [ADP/GDP-forming] subunit alpha, mitochondrial	Suclg1		1.08848	2.07295	1.02475	-2.40199	-0.675625	-0.895147
Q9Z2I9	Succinyl-CoA ligase [ADP-forming] subunit beta, mitochondrial	Sucla2		n. def.	-0.563951	-0.41877	n. def.	n. def.	n. def.
Q9Z2I8	Succinyl-CoA ligase [GDP-forming] subunit beta, mitochondrial	Suclg2		2.21856	3.0011	2.31854	n. def.	n. def.	n. def.
Q9D0K2	Succinyl-CoA:3-ketoacid coenzyme A transferase 1, mitochondrial	Oxct1		n. def.	-0.641315	n. def.	n. def.	n. def.	n. def.
Q9R112	Sulfide:quinone oxidoreductase, mitochondrial	Sqrdl		4.33355	4.01642	3.34695	n. def.	n. def.	n. def.
Q3UZZ6	Sulfotransferase 1 family member D1	Sult1d1		0.615723	-0.463493	n. def.	n. def.	n. def.	n. def.
P52840	Sulfotransferase 1A1	Sult1a1		0.232412	1.00162	-0.40167	n. def.	n. def.	n. def.
Q9D939	Sulfotransferase 1C2	Sult1c2		-2.51395	n. def.	n. def.	n. def.	n. def.	n. def.
Q9QWG7	Sulfotransferase family cytosolic 1B member 1	Sult1b1		-1.53076	0.774014	-2.53836	n. def.	n. def.	n. def.
Q9R1T2	SUMO-activating enzyme subunit 1;SUMO-activating enzyme subunit 1, N-terminally processed	Sae1		n. def.	-2.04058	n. def.	n. def.	n. def.	n. def.
Q9Z1F9	SUMO-activating enzyme subunit 2	Uba2		-2.92077	-2.24546	n. def.	-1.36329	-0.801498	-1.61693
P63280	SUMO-conjugating enzyme UBC9	Ube2i		n. def.	n. def.	n. def.	n. def.	1.04148	n. def.
Q8BJS4	SUN domain-containing protein 2	Sun2		n. def.	n. def.	n. def.	n. def.	-2.16333	n. def.
P08228	Superoxide dismutase [Cu-Zn]	Sod1		4.52226	4.08683	3.74539	3.88634	4.32439	3.88851
P09671	Superoxide dismutase [Mn], mitochondrial	Sod2		0.00289726	0.392578	-0.255247	-1.27243	-1.28562	-1.39607
Q9CX34	Suppressor of G2 allele of SKP1 homolog	Sugt1		-2.7327	-1.2726	-2.02861	n. def.	n. def.	-2.20277
Q64310	Surfeit locus protein 4	Surf4		-2.31836	-2.68367	n. def.	n. def.	-3.84824	n. def.
Q6PDG5;P97496	SWI/SNF complex subunit SMARCC2;SWI/SNF complex subunit SMARCC1	Smarcc2;Smarcc1		n. def.	-2.13227	n. def.	n. def.	-1.26873	n. def.
Q91ZW3	SWI/SNF-related matrix-associated actin-dependent regulator of chromatin subfamily A member 5	Smarca5		n. def.	n. def.	n. def.	-2.47193	n. def.	n. def.
Q6A028	Switch-associated protein 70	Swap70		n. def.	n. def.	n. def.	n. def.	0.843269	-0.0633411
Q9D5V6	Synapse-associated protein 1	Syap1		n. def.	-1.91242	n. def.	n. def.	n. def.	n. def.
Q62465	Synaptic vesicle membrane protein VAT-1 homolog	Vat1		-0.59647	-0.307701	-1.04671	-0.633291	-0.921635	n. def.
Q9ER00	Syntaxin-12	Stx12		n. def.	n. def.	n. def.	n. def.	n. def.	n. def.
Q8K1E0	Syntaxin-5	Stx5		n. def.	n. def.	-2.85757	n. def.	n. def.	n. def.
O70439	Syntaxin-7	Stx7		n. def.	-2.3162	n. def.	-1.01343	-0.940897	-1.14363
P26039;Q71LX4	Talin-1	Tln1		1.50516	3.54831	3.15446	4.76116	5.08146	4.74743
Q9R233	Tapasin	Tapbp		n. def.	-1.63183	n. def.	0.0424137	0.230804	-0.17215
Q921F2	TAR DNA-binding protein 43	Tardbp		-0.616579	0.559696	0.297005	0.375778	0.381395	-0.101704
Q05117	Tartrate-resistant acid phosphatase type 5	Acp5		n. def.	n. def.	n. def.	n. def.	n. def.	n. def.
Q9DBG9	Tax1-binding protein 3	Tax1bp3		n. def.	-1.1698	-1.66663	n. def.	n. def.	n. def.
P11983	T-complex protein 1 subunit alpha	Tcp1		-0.250793	1.72022	1.06437	1.07406	1.69032	0.694393
P80314	T-complex protein 1 subunit beta	Cct2		1.48113	2.43257	2.18372	1.4784	2.4698	2.16153
P80315	T-complex protein 1 subunit delta	Cct4		0.753588	1.5853	1.03106	1.20729	1.18159	1.21835
P80316	T-complex protein 1 subunit epsilon	Cct5		1.09427	1.6894	1.26234	1.71436	1.89629	1.94854
P80313	T-complex protein 1 subunit eta	Cct7		1.03042	1.71636	1.21951	1.13882	1.63598	1.29636
P80318	T-complex protein 1 subunit gamma	Cct3		1.81095	2.80819	2.80149	2.7471	2.77473	2.98284
P42932	T-complex protein 1 subunit theta	Cct8		2.13827	2.59998	2.53211	2.25898	2.87836	2.43369
P80317;Q61390	T-complex protein 1 subunit zeta	Cct6a		1.15916	1.87445	1.44183	1.67772	2.00867	1.31491
Q80YX1	Tenascin	Tnc		-1.71718	-0.0285072	-1.17346	n. def.	n. def.	n. def.
Q5SSZ5;Q8CGB6	Tensin-3;Tensin-2	Tns3;Tns2		n. def.	n. def.	n. def.	n. def.	n. def.	n. def.
Q8R3G9	Tetraspanin-8	Tspan8		3.14306	2.05077	1.91748	n. def.	n. def.	n. def.
A3KMP2	Tetratricopeptide repeat protein 38	Ttc38		0.23432	-0.0262756	-3.39605	n. def.	n. def.	n. def.
Q8C1A5	Thimet oligopeptidase	Thop1		n. def.	n. def.	n. def.	n. def.	-2.73945	-2.54661
P10639	Thioredoxin	Txn		2.60962	3.29136	3.27305	1.51495	-1.15738	1.97705
Q9CQU0	Thioredoxin domain-containing protein 12	Txndc12		n. def.	-0.833969	n. def.	n. def.	n. def.	n. def.
Q9CQM5	Thioredoxin domain-containing protein 17	Txndc17		-0.871731	0.305031	-0.591429	-1.23092	-0.15291	-0.854376
Q91W90	Thioredoxin domain-containing protein 5	Txndc5		2.45906	3.63877	2.76621	0.684542	1.45832	-1.03836
Q9JMH6;Q9JLT4	Thioredoxin reductase 1, cytoplasmic	Txnrd1		0.26759	0.681255	-0.650887	-1.80642	-1.70224	-2.26174
P20108	Thioredoxin-dependent peroxide reductase, mitochondrial	Prdx3		0.214565	1.88755	0.766985	-0.920183	-0.480808	-1.03043
Q8CDN6	Thioredoxin-like protein 1	Txnl1		-1.72362	-1.38003	-0.966833	-0.892763	n. def.	-0.0650539
Q8VBT0	Thioredoxin-related transmembrane protein 1	Tmx1		-2.13935	-2.0773	n. def.	n. def.	-1.73233	-2.15312
P52196	Thiosulfate sulfurtransferase	Tst		2.2334	2.51043	2.16919	n. def.	n. def.	n. def.
B1AZI6	THO complex subunit 2	Thoc2		n. def.	-3.45652	n. def.	-2.99614	-2.19098	-3.20847
O08583;Q9JJW6	THO complex subunit 4;Aly/REF export factor 2	Alyref;Alyref2		1.00971	1.06792	0.660275	0.88225	1.3136	0.946941
Q9D0R2	Threonine--tRNA ligase, cytoplasmic	Tars		-0.27392	0.369747	-0.665039	n. def.	n. def.	n. def.
P35441	Thrombospondin-1	Thbs1		n. def.	n. def.	n. def.	0.53265	0.888138	0.111254
P01831	Thy-1 membrane glycoprotein	Thy1		n. def.	n. def.	n. def.	-0.925499	-0.780184	-1.09278
Q6ZWY8	Thymosin beta-10	Tmsb10		-1.76519	1.98522	1.07824	2.03201	2.3654	1.86952
P20065	Thymosin beta-4;Hematopoietic system regulatory peptide	Tmsb4x		-1.33323	n. def.	-1.67446	2.34235	4.513	1.54798
Q9Z0U1	Tight junction protein ZO-2	Tjp2		n. def.	-2.60722	n. def.	n. def.	n. def.	n. def.
Q8BYU6	Torsin-1A-interacting protein 2	Tor1aip2		n. def.	-1.67438	n. def.	n. def.	n. def.	n. def.
Q9DCS3	Trans-2-enoyl-CoA reductase, mitochondrial	Mecr		-2.28759	-2.34767	-2.73799	n. def.	n. def.	n. def.
Q93092	Transaldolase	Taldo1		3.37638	3.78353	3.10995	2.64417	2.70319	2.65139
P10711	Transcription elongation factor A protein 1	Tcea1		n. def.	n. def.	n. def.	n. def.	-1.50074	n. def.
P83940	Transcription elongation factor B polypeptide 1	Tceb1		n. def.	n. def.	n. def.	-1.22501	n. def.	-0.811152
P62869	Transcription elongation factor B polypeptide 2	Tceb2		n. def.	1.47135	2.20357	n. def.	n. def.	n. def.
Q8CGF7	Transcription elongation regulator 1	Tcerg1		n. def.	-3.26328	n. def.	n. def.	-2.22	n. def.
Q64152	Transcription factor BTF3	Btf3		-0.974722	0.306711	-0.453045	-0.188019	n. def.	0.0286655
Q62318	Transcription intermediary factor 1-beta	Trim28		-1.80877	1.16883	0.179813	0.919714	0.819771	0.427593
P42669	Transcriptional activator protein Pur-alpha	Pura		n. def.	-1.32209	n. def.	n. def.	-1.68436	n. def.
Q9R099	Transducin beta-like protein 2	Tbl2		n. def.	-3.04	n. def.	n. def.	n. def.	n. def.
Q62351	Transferrin receptor protein 1	Tfrc		n. def.	n. def.	n. def.	-2.87527	0.430956	n. def.
Q6PFR5	Transformer-2 protein homolog alpha	Tra2a		n. def.	-2.89847	n. def.	n. def.	n. def.	n. def.
P62996	Transformer-2 protein homolog beta	Tra2b		n. def.	n. def.	n. def.	-1.09543	-0.969284	-1.04408
P82198	Transforming growth factor-beta-induced protein ig-h3	Tgfbi		-1.92753	n. def.	-0.738089	n. def.	-0.774876	n. def.
Q9QUI0	Transforming protein RhoA	Rhoa		0.967958	2.20601	1.62911	2.10541	1.7673	1.82174
P37804	Transgelin	Tagln		3.20931	5.18443	4.92723	1.63152	2.60189	1.62313
Q9WVA4;Q9R1Q8	Transgelin-2	Tagln2		3.15072	4.29084	3.49299	3.26371	3.83694	3.19914
Q01853	Transitional endoplasmic reticulum ATPase	Vcp		2.89252	3.83059	3.39779	3.52419	3.73856	3.49954
P40142	Transketolase	Tkt		4.38953	4.71949	4.56041	4.40259	4.60857	4.43928
Q8CHW4	Translation initiation factor eIF-2B subunit epsilon	Eif2b5		n. def.	-2.71392	n. def.	n. def.	n. def.	n. def.
Q8K0Z7	Translational activator of cytochrome c oxidase 1	Taco1		n. def.	-1.39723	n. def.	n. def.	n. def.	n. def.
P63028	Translationally-controlled tumor protein	Tpt1		0.346859	1.53227	0.95286	0.64109	1.16353	1.36145
Q62348	Translin	Tsn		-1.62353	-1.02809	n. def.	-0.971769	-0.681709	n. def.
Q9CY50	Translocon-associated protein subunit alpha	Ssr1		-0.888695	0.468651	0.00185394	n. def.	-0.155575	-0.765469
Q62186	Translocon-associated protein subunit delta	Ssr4		-0.635403	0.0812302	-0.17523	-0.753101	-0.605719	n. def.
Q9DCF9	Translocon-associated protein subunit gamma	Ssr3		-2.34882	-0.90077	-1.52937	n. def.	-1.82544	n. def.
P58021	Transmembrane 9 superfamily member 2	Tm9sf2		1.31732	1.40139	1.11697	n. def.	n. def.	n. def.
Q9ET30	Transmembrane 9 superfamily member 3	Tm9sf3		-0.405756	-0.169313	-0.977375	n. def.	n. def.	n. def.
Q8BH24	Transmembrane 9 superfamily member 4	Tm9sf4		n. def.	n. def.	-0.243214	n. def.	n. def.	n. def.
Q921L3	Transmembrane and coiled-coil domain-containing protein 1	Tmco1		n. def.	n. def.	n. def.	-2.70886	-1.78922	n. def.
Q9D1D4	Transmembrane emp24 domain-containing protein 10	Tmed10		0.901726	2.02723	1.45549	n. def.	0.752356	0.703321
Q9R0Q3	Transmembrane emp24 domain-containing protein 2	Tmed2		n. def.	-0.592588	-0.767614	n. def.	n. def.	n. def.
Q8R1V4	Transmembrane emp24 domain-containing protein 4	Tmed4		n. def.	n. def.	-2.95993	n. def.	n. def.	n. def.
Q99KF1	Transmembrane emp24 domain-containing protein 9	Tmed9		n. def.	0.282131	0.30715	-1.09324	-0.928585	-1.29227
Q9CQN6	Transmembrane protein 14C	Tmem14c		n. def.	-1.25503	n. def.	-0.590933	-0.444193	-1.13293
Q91XE8	Transmembrane protein 205	Tmem205		n. def.	-2.77178	n. def.	n. def.	n. def.	n. def.
Q9CR67	Transmembrane protein 33	Tmem33		-2.20568	n. def.	-1.57538	n. def.	-2.39305	-1.81173
Q9DBS1	Transmembrane protein 43	Tmem43		-2.21361	n. def.	-1.6415	n. def.	n. def.	n. def.
Q8BFY9;Q99LG2	Transportin-1	Tnpo1		n. def.	n. def.	n. def.	n. def.	-1.64949	n. def.
P07309	Transthyretin	Ttr		n. def.	n. def.	n. def.	-0.46393	-0.00497055	0.0100079
O08784	Treacle protein	Tcof1		n. def.	n. def.	n. def.	-2.01842	-1.31948	n. def.
Q62395	Trefoil factor 3	Tff3		-2.10951	-2.86277	n. def.	n. def.	n. def.	n. def.
Q8K558	Trem-like transcript 1 protein	Treml1		n. def.	n. def.	n. def.	n. def.	-2.33522	-2.40593
Q8JZU2	Tricarboxylate transport protein, mitochondrial	Slc25a1		n. def.	-1.47193	n. def.	n. def.	n. def.	n. def.
Q8BMS1	Trifunctional enzyme subunit alpha, mitochondrial;Long-chain enoyl-CoA hydratase;Long chain 3-hydroxyacyl-CoA dehydrogenase	Hadha		3.01309	3.37292	2.9142	0.382425	0.915752	-1.07762
Q99JY0	Trifunctional enzyme subunit beta, mitochondrial;3-ketoacyl-CoA thiolase	Hadhb		0.977268	n. def.	0.870592	n. def.	n. def.	n. def.
Q64737	Trifunctional purine biosynthetic protein adenosine-3;Phosphoribosylamine--glycine ligase;Phosphoribosylformylglycinamidine cyclo-ligase;Phosphoribosylglycinamide formyltransferase	Gart		n. def.	-1.82881	n. def.	-1.11737	-1.18448	n. def.
P17751	Triosephosphate isomerase	Tpi1		4.1641	4.66948	4.23535	3.07551	3.57381	3.06573
O89023	Tripeptidyl-peptidase 1	Tpp1		n. def.	-0.60284	-0.717936	-0.355677	-0.0222759	-0.704268
Q64514	Tripeptidyl-peptidase 2	Tpp2		n. def.	-1.49442	n. def.	n. def.	n. def.	-2.06602
Q99LF4	tRNA-splicing ligase RtcB homolog	Rtcb		-0.00987625	-0.303007	-0.540312	-1.99144	-1.67591	-2.54589
Q9JHJ0	Tropomodulin-3	Tmod3		-1.15465	-0.0358925	-1.07505	n. def.	-1.079	n. def.
P58771	Tropomyosin alpha-1 chain	Tpm1		1.99117	3.88429	2.19157	n. def.	0.0833569	n. def.
P21107	Tropomyosin alpha-3 chain	Tpm3		2.08123	2.42632	1.9294	1.7635	2.0035	2.07783
Q6IRU2	Tropomyosin alpha-4 chain	Tpm4		-0.120739	0.934473	1.21013	1.78373	2.70373	2.23073
P58774	Tropomyosin beta chain	Tpm2		4.36966	4.39981	4.40563	2.06622	3.33119	2.74223
P32921	Tryptophan--tRNA ligase, cytoplasmic;T1-TrpRS;T2-TrpRS	Wars		-0.345209	0.957396	0.158491	n. def.	-0.502436	n. def.
Q3UX10	Tubulin alpha chain-like 3	Tubal3		-2.91932	n. def.	n. def.	n. def.	n. def.	n. def.
P68369;P05214	Tubulin alpha-1A chain;Tubulin alpha-3 chain	Tuba1a;Tuba3a		-1.55081	-0.125319	-1.34594	-0.453461	0.196877	-0.0124435
P05213	Tubulin alpha-1B chain	Tuba1b		4.7913	6.02047	5.59339	5.82608	6.22039	6.09011
P68368	Tubulin alpha-4A chain	Tuba4a		-0.163811	1.90555	1.37919	1.29063	1.4798	1.44818
A2AQ07	Tubulin beta-1 chain	Tubb1		n. def.	n. def.	n. def.	-0.35078	n. def.	n. def.
Q7TMM9	Tubulin beta-2A chain	Tubb2a		n. def.	-1.98138	-2.43989	n. def.	-0.705332	-1.54979
P68372;Q9D6F9	Tubulin beta-4B chain;Tubulin beta-4A chain	Tubb4b;Tubb4a		4.84007	6.03415	5.45866	5.53155	5.6487	5.35232
P99024	Tubulin beta-5 chain	Tubb5		1.74577	2.91138	2.69611	3.43263	3.81287	3.70531
Q922F4	Tubulin beta-6 chain	Tubb6		-1.83639	n. def.	n. def.	n. def.	n. def.	-1.6734
Q9CRB6	Tubulin polymerization-promoting protein family member 3	Tppp3		-0.285851	0.83843	0.250727	n. def.	n. def.	n. def.
Q3UDE2	Tubulin--tyrosine ligase-like protein 12	Ttll12		n. def.	n. def.	n. def.	n. def.	-2.18586	n. def.
Q9D8Y7	Tumor necrosis factor alpha-induced protein 8-like protein 2	Tnfaip8l2		n. def.	n. def.	n. def.	-2.78776	-2.17873	n. def.
Q3U0V2	Tumor necrosis factor receptor type 1-associated DEATH domain protein	Tradd		n. def.	-2.69138	n. def.	n. def.	n. def.	n. def.
Q62393	Tumor protein D52	Tpd52		3.05468	2.74391	2.35731	-2.04147	0.406256	-1.89192
Q4QQM4	Tumor protein p53-inducible protein 11	Trp53i11		n. def.	n. def.	n. def.	n. def.	n. def.	n. def.
Q91YR1	Twinfilin-1	Twf1		-0.334295	0.379404	0.530569	n. def.	n. def.	-0.948742
Q9Z0P5	Twinfilin-2	Twf2		n. def.	n. def.	n. def.	-1.17879	-0.781393	-1.04838
P35991	Tyrosine-protein kinase BTK	Btk		n. def.	n. def.	n. def.	n. def.	-0.894161	n. def.
P41241	Tyrosine-protein kinase CSK	Csk		n. def.	n. def.	n. def.	-0.924522	-0.22587	-1.24163
P48025	Tyrosine-protein kinase SYK	Syk		n. def.	n. def.	n. def.	-0.574068	0.206364	-0.413748
P29351	Tyrosine-protein phosphatase non-receptor type 6	Ptpn6		n. def.	-3.10323	n. def.	2.10813	2.51804	1.86721
P97797	Tyrosine-protein phosphatase non-receptor type substrate 1	Sirpa		n. def.	n. def.	n. def.	-3.67223	-2.62599	n. def.
Q91WQ3	Tyrosine--tRNA ligase, cytoplasmic;Tyrosine--tRNA ligase, cytoplasmic, N-terminally processed	Yars		n. def.	-1.46489	n. def.	n. def.	-1.75069	-1.39685
Q62376	U1 small nuclear ribonucleoprotein 70 kDa	Snrnp70		n. def.	n. def.	n. def.	n. def.	-0.00260735	n. def.
Q62189	U1 small nuclear ribonucleoprotein A	Snrpa		n. def.	-0.851959	n. def.	n. def.	n. def.	-1.58983
P57784	U2 small nuclear ribonucleoprotein A	Snrpa1		n. def.	n. def.	n. def.	n. def.	-1.10526	-1.98039
Q6P4T2	U5 small nuclear ribonucleoprotein 200 kDa helicase	Snrnp200		-2.51249	-1.59773	-2.08554	-1.375	-0.815739	-1.26517
O35900	U6 snRNA-associated Sm-like protein LSm2	Lsm2		n. def.	n. def.	n. def.	n. def.	-1.86772	n. def.
P62311	U6 snRNA-associated Sm-like protein LSm3	Lsm3		n. def.	-2.42314	n. def.	n. def.	-1.00141	-1.8754
Q9QXA5	U6 snRNA-associated Sm-like protein LSm4	Lsm4		n. def.	n. def.	-3.0268	n. def.	-1.45602	-2.43575
Q6ZWM4	U6 snRNA-associated Sm-like protein LSm8	Lsm8		-2.46181	-2.31183	-2.68337	-1.39526	-1.15919	-1.26089
Q8R317	Ubiquilin-1	Ubqln1		n. def.	-1.69902	-2.23903	n. def.	n. def.	n. def.
Q9JMA1	Ubiquitin carboxyl-terminal hydrolase 14	Usp14		n. def.	n. def.	-1.31553	n. def.	n. def.	n. def.
Q8R5H1	Ubiquitin carboxyl-terminal hydrolase 15	Usp15		n. def.	n. def.	n. def.	n. def.	n. def.	-1.56599
P56399	Ubiquitin carboxyl-terminal hydrolase 5	Usp5		-1.57244	-0.930777	-1.94288	-0.42683	0.0816631	-0.475479
Q9JKB1;P58321	Ubiquitin carboxyl-terminal hydrolase isozyme L3	Uchl3		n. def.	-1.42269	n. def.	n. def.	n. def.	n. def.
Q7TQI3	Ubiquitin thioesterase OTUB1	Otub1		-2.05887	n. def.	n. def.	-1.19796	-0.3325	-1.27595
P62983;P62984;P0CG49;P0CG50	Ubiquitin-40S ribosomal protein S27a;Ubiquitin;40S ribosomal protein S27a;Ubiquitin-60S ribosomal protein L40;Ubiquitin;60S ribosomal protein L40;Polyubiquitin-B;Ubiquitin;Polyubiquitin-C;Ubiquitin;Ubiquitin-related 1;Ubiquitin-related 2	Rps27a;Uba52;Ubb;Ubc		0.593161	1.77445	0.937824	1.4826	2.31296	2.51043
P62254	Ubiquitin-conjugating enzyme E2 G1;Ubiquitin-conjugating enzyme E2 G1, N-terminally processed	Ube2g1		n. def.	n. def.	n. def.	n. def.	n. def.	n. def.
P61087	Ubiquitin-conjugating enzyme E2 K	Ube2k		n. def.	n. def.	n. def.	n. def.	n. def.	-2.38615
P68037	Ubiquitin-conjugating enzyme E2 L3	Ube2l3		0.648302	0.574726	0.412273	0.136824	1.20034	-0.182814
P61089;Q9CQ37	Ubiquitin-conjugating enzyme E2 N	Ube2n		0.867872	0.868258	n. def.	0.677927	1.07818	0.775608
Q9CZY3;Q9D2M8	Ubiquitin-conjugating enzyme E2 variant 1;Ubiquitin-conjugating enzyme E2 variant 2	Ube2v1;Ube2v2		n. def.	n. def.	n. def.	0.076807	0.165554	-0.316351
P61961	Ubiquitin-fold modifier 1	Ufm1		n. def.	n. def.	n. def.	-1.30186	-0.493042	n. def.
Q9CR09	Ubiquitin-fold modifier-conjugating enzyme 1	Ufc1		-1.08363	n. def.	-0.813404	n. def.	n. def.	n. def.
Q02053;P31254	Ubiquitin-like modifier-activating enzyme 1	Uba1		3.14147	3.58304	3.18725	2.91041	3.44464	3.09867
Q9CPX6	Ubiquitin-like-conjugating enzyme ATG3	Atg3		n. def.	-2.92338	-2.97183	-2.89972	-2.43712	-2.50911
Q922Y1	UBX domain-containing protein 1	Ubxn1		n. def.	-1.5927	n. def.	0.154274	n. def.	-1.63202
Q8R059	UDP-glucose 4-epimerase	Gale		1.31738	2.37375	1.841	n. def.	n. def.	n. def.
O70475	UDP-glucose 6-dehydrogenase	Ugdh		5.18892	5.08595	4.28015	n. def.	n. def.	n. def.
Q6P5E4	UDP-glucose:glycoprotein glucosyltransferase 1	Uggt1		n. def.	-0.466722	-1.2311	-2.42804	-2.45882	-1.44105
Q63886	UDP-glucuronosyltransferase 1-1	Ugt1a1		-0.230021	-1.60836	n. def.	n. def.	n. def.	n. def.
Q6ZQM8;Q62452;Q64435;P70691;P17717	UDP-glucuronosyltransferase 1-7C	Ugt1a7c		2.43694	2.40121	1.98944	n. def.	n. def.	n. def.
Q8R1T4	UDP-N-acetylglucosamine transporter	Slc35a3		n. def.	n. def.	n. def.	n. def.	n. def.	n. def.
Q91YN5	UDP-N-acetylhexosamine pyrophosphorylase;UDP-N-acetylgalactosamine pyrophosphorylase;UDP-N-acetylglucosamine pyrophosphorylase	Uap1		-1.94224	1.16891	n. def.	n. def.	n. def.	n. def.
Q3TW96	UDP-N-acetylhexosamine pyrophosphorylase-like protein 1	Uap1l1		n. def.	n. def.	n. def.	-2.01813	-0.902691	n. def.
Q9DBP5	UMP-CMP kinase	Cmpk1		3.40834	4.15417	3.5885	1.00997	1.70357	0.826536
Q9D937	Uncharacterized protein C11orf98 homolog			n. def.	n. def.	n. def.	n. def.	-2.77106	n. def.
Q3TYS2	Uncharacterized protein C17orf62 homolog			n. def.	n. def.	n. def.	n. def.	-3.05314	-2.52357
A2A7S8	Uncharacterized protein KIAA1522	Kiaa1522		n. def.	n. def.	-2.42447	n. def.	n. def.	n. def.
O88329	Unconventional myosin-Ia	Myo1a		0.735313	1.55008	-0.491476	n. def.	n. def.	n. def.
P46735	Unconventional myosin-Ib	Myo1b		n. def.	-2.5146	n. def.	n. def.	n. def.	n. def.
Q9WTI7	Unconventional myosin-Ic	Myo1c		-1.91212	-1.21957	-1.37166	n. def.	-1.23239	n. def.
Q5SYD0	Unconventional myosin-Id	Myo1d		-0.0610447	-0.495794	-0.803791	n. def.	n. def.	n. def.
E9Q634;P70248	Unconventional myosin-Ie;Unconventional myosin-If	Myo1e;Myo1f		n. def.	-3.47156	n. def.	n. def.	n. def.	n. def.
Q5SUA5	Unconventional myosin-Ig	Myo1g		n. def.	n. def.	n. def.	n. def.	-1.79275	n. def.
Q99104	Unconventional myosin-Va	Myo5a		n. def.	n. def.	n. def.	1.0443	2.43813	2.62725
Q64331	Unconventional myosin-VI	Myo6		-0.0491047	0.130711	-0.397078	n. def.	n. def.	n. def.
Q99MZ6	Unconventional myosin-VIIb	Myo7b		n. def.	-1.36497	n. def.	n. def.	n. def.	n. def.
Q9CQE8	UPF0568 protein C14orf166 homolog			n. def.	-1.18861	n. def.	-1.10154	-0.687763	n. def.
A2AFS3	UPF0577 protein KIAA1324	Kiaa1324		n. def.	n. def.	-2.17859	n. def.	n. def.	n. def.
Q8BHG2	UPF0587 protein C1orf123 homolog			n. def.	-1.16929	n. def.	n. def.	n. def.	n. def.
Q78IK2	Up-regulated during skeletal muscle growth protein 5	Usmg5		1.81127	1.46804	1.96197	-0.327253	-0.547047	-0.0872383
P70697	Uroporphyrinogen decarboxylase	Urod		n. def.	n. def.	n. def.	-0.875599	-0.681314	n. def.
Q91ZJ5	UTP--glucose-1-phosphate uridylyltransferase	Ugp2		1.43077	0.993464	1.1608	n. def.	n. def.	n. def.
P54728	UV excision repair protein RAD23 homolog B	Rad23b		n. def.	-2.79783	n. def.	n. def.	n. def.	n. def.
Q9QZ88	Vacuolar protein sorting-associated protein 29	Vps29		n. def.	-1.73034	-1.53583	n. def.	n. def.	n. def.
Q9EQH3	Vacuolar protein sorting-associated protein 35	Vps35		-0.318798	-0.466904	n. def.	-0.815474	-0.305628	-0.751448
P46467;Q8VEJ9;Q8BPY9	Vacuolar protein sorting-associated protein 4B;Vacuolar protein sorting-associated protein 4A;Fidgetin-like protein 1	Vps4b;Vps4a;Fignl1		n. def.	-1.63933	n. def.	n. def.	n. def.	-1.88115
Q9CR26	Vacuolar protein sorting-associated protein VTA1 homolog	Vta1		-2.40544	-2.18117	-2.36419	-2.4129	-1.86092	n. def.
Q9CQ80	Vacuolar protein-sorting-associated protein 25	Vps25		n. def.	n. def.	-5.78532	n. def.	n. def.	n. def.
Q9Z1Q9	Valine--tRNA ligase	Vars		1.69464	2.12665	1.74841	2.03919	2.22113	2.07642
P29533	Vascular cell adhesion protein 1	Vcam1		n. def.	n. def.	n. def.	-2.26979	n. def.	n. def.
P70460	Vasodilator-stimulated phosphoprotein	Vasp		-1.16651	-0.015152	-0.548563	0.40155	1.14431	0.212685
P50544	Very long-chain specific acyl-CoA dehydrogenase, mitochondrial	Acadvl		0.47093	1.19211	0.50079	n. def.	n. def.	n. def.
O70503	Very-long-chain 3-oxoacyl-CoA reductase	Hsd17b12		-0.880291	1.13114	-0.0506649	n. def.	n. def.	n. def.
Q9CY27	Very-long-chain enoyl-CoA reductase	Tecr		n. def.	-1.52722	n. def.	n. def.	n. def.	n. def.
P63024;P63044	Vesicle-associated membrane protein 3;Vesicle-associated membrane protein 2	Vamp3;Vamp2		-1.76225	n. def.	-2.01907	n. def.	n. def.	n. def.
Q9WV55	Vesicle-associated membrane protein-associated protein A	Vapa		-2.34515	n. def.	n. def.	n. def.	n. def.	n. def.
Q9QY76	Vesicle-associated membrane protein-associated protein B	Vapb		n. def.	n. def.	n. def.	n. def.	n. def.	-1.03968
P46460	Vesicle-fusing ATPase	Nsf		n. def.	-1.65404	n. def.	n. def.	-1.40498	n. def.
O08547	Vesicle-trafficking protein SEC22b	Sec22b		n. def.	-1.02439	-1.09707	-1.3537	n. def.	n. def.
Q9DBH5	Vesicular integral-membrane protein VIP36	Lman2		-1.49653	-0.60247	-1.29347	n. def.	n. def.	n. def.
Q8VDJ3	Vigilin	Hdlbp		0.695486	2.2959	2.06831	n. def.	-2.94608	-2.52622
Q62468	Villin-1	Vil1		4.21996	4.60374	3.88334	n. def.	n. def.	n. def.
P20152;P15331	Vimentin	Vim		4.43848	5.45243	5.03325	5.31326	5.58853	5.18532
Q64727	Vinculin	Vcl		2.15614	2.48429	2.46908	1.97466	2.17916	2.3656
Q9CRC0	Vitamin K epoxide reductase complex subunit 1	Vkorc1		-2.25433	-2.18883	-1.38727	-2.39372	n. def.	n. def.
Q60932	Voltage-dependent anion-selective channel protein 1	Vdac1		3.97278	3.47854	3.60131	2.39625	2.13039	2.36242
Q60930	Voltage-dependent anion-selective channel protein 2	Vdac2		3.4027	3.38172	3.06447	2.16426	2.43923	1.86025
Q60931	Voltage-dependent anion-selective channel protein 3	Vdac3		1.86941	1.6693	1.09508	-0.0947361	-0.390606	-0.475271
Q99KC8	von Willebrand factor A domain-containing protein 5A	Vwa5a		n. def.	-1.53582	n. def.	n. def.	n. def.	-2.02743
Q8CC88	von Willebrand factor A domain-containing protein 8	Vwa8		-1.90412	-1.63712	n. def.	n. def.	n. def.	n. def.
P50516	V-type proton ATPase catalytic subunit A	Atp6v1a		-2.04135	-0.0848064	-1.83931	-1.49804	0.322378	-0.473755
P62814	V-type proton ATPase subunit B, brain isoform	Atp6v1b2		n. def.	-0.166182	-0.644869	-0.538877	-0.281425	-0.139746
P50518	V-type proton ATPase subunit E 1	Atp6v1e1		n. def.	-2.46871	-1.98391	-2.62082	-1.46912	-1.36034
Q9CR51	V-type proton ATPase subunit G 1	Atp6v1g1		-0.187235	n. def.	n. def.	-2.1029	-1.43922	-1.85518
Q8K1I7	WAS/WASL-interacting protein family member 1	Wipf1		n. def.	n. def.	n. def.	-1.24681	-1.34769	n. def.
O88342	WD repeat-containing protein 1	Wdr1		2.02708	2.13323	1.02251	2.06555	2.64518	1.88761
Q3UKJ7	WD40 repeat-containing protein SMU1;WD40 repeat-containing protein SMU1, N-terminally processed	Smu1		n. def.	-2.75123	n. def.	n. def.	n. def.	n. def.
Q8BH43	Wiskott-Aldrich syndrome protein family member 2	Wasf2		n. def.	-2.1057	n. def.	-1.51064	-1.31641	-1.97889
Q11136	Xaa-Pro dipeptidase	Pepd		-0.507399	n. def.	n. def.	n. def.	n. def.	n. def.
Q00519	Xanthine dehydrogenase/oxidase;Xanthine dehydrogenase;Xanthine oxidase	Xdh		n. def.	-1.96939	n. def.	n. def.	n. def.	n. def.
Q5DU37	Zinc finger FYVE domain-containing protein 26	Zfyve26		n. def.	-1.77377	n. def.	n. def.	n. def.	n. def.
Q9D115	Zinc finger protein 706	Znf706		n. def.	-2.19267	-1.00381	-1.41719	-0.860731	-1.15674
O08900	Zinc finger protein Aiolos	Ikzf3		n. def.	n. def.	n. def.	-2.43103	-1.83847	-1.82688
Q9JKN1	Zinc transporter 7	Slc30a7		n. def.	-2.03367	n. def.	n. def.	n. def.	n. def.
Q8BGC4	Zinc-binding alcohol dehydrogenase domain-containing protein 2	Zadh2		-2.71344	n. def.	n. def.	n. def.	n. def.	n. def.
Q8K0C5	Zymogen granule membrane protein 16	Zg16		2.81785	3.40652	3.57226	n. def.	n. def.	n. def.
Q62523	Zyxin	Zyx		n. def.	n. def.	-2.14422	-1.1446	-0.270557	-0.843916
E9PVA8		Gcn1l1		-3.44778	-2.70938	n. def.	n. def.	n. def.	n. def.
E9PVX6		Mki67		n. def.	n. def.	n. def.	-1.56105	n. def.	n. def.
E9PYK3		Parp4		n. def.	-3.18656	n. def.	n. def.	n. def.	n. def.
E9Q2M9		Wdfy4		n. def.	n. def.	n. def.	n. def.	-1.4919	n. def.
E9Q5C9		Nolc1		n. def.	n. def.	n. def.	n. def.	-3.08144	n. def.
E9Q7G0		Numa1		n. def.	n. def.	n. def.	n. def.	-2.14601	n. def.
E9Q7P9		Cdhr2		n. def.	-3.34406	n. def.	n. def.	n. def.	n. def.
P0DN34				0.702299	0.425274	0.68379	n. def.	n. def.	n. def.
P0DOV1				n. def.	n. def.	n. def.	n. def.	-2.39527	n. def.
P0DP28;P0DP27;P0DP26;Q9D6P8				0.655849	1.75784	0.625986	2.07955	2.79333	2.48246
Q7TMC8		Fuk		n. def.	-2.63531	n. def.	n. def.	n. def.	n. def.
Q8BML9		Qars		n. def.	-1.63922	n. def.	n. def.	n. def.	n. def.
Q8K426		Retnlg		n. def.	n. def.	n. def.	-2.41283	n. def.	n. def.
Q99J77		Nans		1.90481	3.25597	2.89557	n. def.	-0.919569	n. def.
Q99L20		Gstt3		n. def.	-0.273598	n. def.	n. def.	n. def.	n. def.
Q9D708		S100a16		n. def.	-1.83627	-1.91914	n. def.	n. def.	n. def.
Q9QX15		Clca3a1		n. def.	n. def.	n. def.	n. def.	-3.38029	-3.38335

## Sheet: Supplementary Table S3
Sample	Component 1	Component 2	Component 3	Component 4	Component 5
colon_1	-16.4021	11.3863	-4.75265	-0.905999	-0.696431
colon_2	-16.8387	-10.9695	-0.132451	-1.02302	-3.98281
colon_3	-14.5691	0.247409	5.6867	1.91551	4.69592
spleen_1	16.2793	2.19387	0.678356	6.3657	-2.86436
spleen_2	14.2312	-6.31729	-5.61416	-0.677932	4.14137
spleen_3	17.2994	3.45916	4.13421	-5.67425	-1.29369

## Sheet: Supplementary Table S4
Protein IDs	Protein names	Gene names		p-value colon_spleen	-log10(p-value)	log2 Difference colon_spleen	statistic colon_spleen		Colon_1	Colon_2	Colon_3	Spleen_1	Spleen_2	Spleen_3
Q64433	10 kDa heat shock protein, mitochondrial	Hspe1		0.832536	0.079597	0.0772184	0.225647		2.63809	3.76796	3.3736	3.16655	3.33998	3.04147
Q9CQV8	14-3-3 protein beta/alpha;14-3-3 protein beta/alpha, N-terminally processed	Ywhab		0.269731	0.569069	-0.227308	-1.28002		-0.234333	0.246202	-0.126719	0.373615	0.170597	0.0228634
P62259	14-3-3 protein epsilon	Ywhae		0.759172	0.11966	-0.0448125	-0.328271		2.83282	3.15722	2.74849	2.89974	3.06922	2.90401
P68510	14-3-3 protein eta	Ywhah		0.395169	0.403217	-0.298004	-0.951639		1.34244	1.85807	1.54646	1.33571	2.21818	2.08709
P61982	14-3-3 protein gamma;14-3-3 protein gamma, N-terminally processed	Ywhag		0.0898097	1.04668	-0.814586	-2.47319		0.575199	0.548353	0.403143	0.891397	1.75557	n. def.
P68254	14-3-3 protein theta	Ywhaq		0.202115	0.694401	0.380242	1.5243		0.904125	1.21058	1.20259	0.289164	1.05931	0.828102
P63101	14-3-3 protein zeta/delta	Ywhaz		0.429493	0.367044	-0.268897	-0.878054		4.27133	4.73074	3.8559	4.45684	4.89139	4.31643
P62334	26S protease regulatory subunit 10B	Psmc6		0.872312	0.0593282	0.040554	0.17129		-0.0526924	0.438038	-0.0494099	-0.253365	0.13735	0.330288
P62192	26S protease regulatory subunit 4	Psmc1		0.474483	0.323779	-0.39592	-0.788548		-0.541637	0.85487	-0.620895	0.0286427	0.546776	0.30468
O88685	26S protease regulatory subunit 6A	Psmc3		0.990455	0.00416525	0.00751813	0.0127275		-1.89622	-0.85951	-1.12239	-2.27988	-1.00155	-0.619247
P54775	26S protease regulatory subunit 6B	Psmc4		0.580263	0.236375	0.159314	0.600957		-0.45731	-0.665508	-0.647297	-1.22228	-0.685497	-0.340279
P46471	26S protease regulatory subunit 7	Psmc2		0.694548	0.158298	0.191674	0.432554		-0.873844	0.147551	n. def.	-0.904789	-0.407595	-0.352077
P62196	26S protease regulatory subunit 8	Psmc5		0.549324	0.260171	-0.175689	-0.653107		-0.478012	0.0111752	-0.725925	-0.483988	0.0669193	-0.248627
Q3TXS7	26S proteasome non-ATPase regulatory subunit 1	Psmd1		0.24262	0.615073	-0.594487	-1.45124		-1.74179	-0.866966	-0.835283	n. def.	-0.746843	-0.360209
Q8BG32	26S proteasome non-ATPase regulatory subunit 11	Psmd11		0.809435	0.091818	0.141975	0.257586		0.285849	0.976923	0.113461	-0.591286	1.06089	0.4807
Q9WVJ2	26S proteasome non-ATPase regulatory subunit 13	Psmd13		0.394892	0.403522	-0.150607	-1.07487		n. def.	-1.10606	-0.957066	-0.999626	-0.762283	n. def.
O35593	26S proteasome non-ATPase regulatory subunit 14	Psmd14		0.322995	0.490804	-0.756652	-1.30089		-1.55297	-0.391844	n. def.	n. def.	-0.180408	-0.251106
Q8VDM4	26S proteasome non-ATPase regulatory subunit 2	Psmd2		0.244081	0.612466	-0.417329	-1.36468		0.0634518	0.94092	0.0996113	0.782263	0.971348	0.60236
P14685	26S proteasome non-ATPase regulatory subunit 3	Psmd3		0.191696	0.717387	0.52231	1.56914		-0.23324	0.690445	-0.209587	-0.667252	-0.198429	-0.453632
Q8BJY1	26S proteasome non-ATPase regulatory subunit 5	Psmd5		0.506578	0.295354	-0.496446	-0.752183		-2.17495	-0.738123	-0.763819	n. def.	-0.400515	-1.05786
P26516	26S proteasome non-ATPase regulatory subunit 7	Psmd7		0.636741	0.196037	0.135136	0.510254		-0.84837	-0.699352	-0.739573	-0.65852	-0.61507	-1.41911
Q60597	2-oxoglutarate dehydrogenase, mitochondrial	Ogdh		0.000893529	3.04889	2.88683	8.86689		2.16832	2.72334	1.72907	-0.983273	-0.501438	-0.555058
Q921H8;Q8VCH0	3-ketoacyl-CoA thiolase A, peroxisomal;3-ketoacyl-CoA thiolase B, peroxisomal	Acaa1a;Acaa1b		0.00664065	2.17779	4.45075	6.75031		0.760132	1.22547	0.987724	n. def.	-4.31309	-2.60619
Q8BWT1	3-ketoacyl-CoA thiolase, mitochondrial	Acaa2		0.00753912	2.12268	2.68598	4.99085		2.81749	3.23887	1.80517	-0.456408	0.589695	-0.329699
P63325	40S ribosomal protein S10	Rps10		0.801284	0.0962135	-0.0734533	-0.268932		0.9736	1.84964	1.55698	1.35314	1.64591	1.60153
P62281	40S ribosomal protein S11	Rps11		0.834428	0.0786111	0.178674	0.223045		1.06523	1.53195	0.744347	1.54598	1.84979	-0.590265
P63323	40S ribosomal protein S12	Rps12		0.196059	0.707613	-1.15336	-1.55007		-0.660139	1.20426	1.06229	1.11256	2.55552	1.39843
P62301	40S ribosomal protein S13	Rps13		0.674042	0.171313	-0.0290012	-0.452986		2.99197	3.02399	3.11645	3.02203	3.17717	3.02021
P62264	40S ribosomal protein S14	Rps14		0.285678	0.544123	0.239479	1.23123		1.13564	1.26983	1.3185	0.668224	1.31374	1.02357
P62245	40S ribosomal protein S15a	Rps15a		0.459399	0.33781	-0.145847	-0.817776		2.0668	2.12442	2.40493	2.39323	2.07341	2.56705
P14131	40S ribosomal protein S16	Rps16		0.381631	0.418356	-0.306708	-0.982155		1.63381	2.61043	2.03987	2.22729	2.31784	2.65911
P63276	40S ribosomal protein S17	Rps17		0.358214	0.445857	0.350824	1.03723		0.225847	1.29063	1.13956	0.527082	0.432182	0.644308
P62270	40S ribosomal protein S18	Rps18		0.0521511	1.28274	-1.38605	-2.73541		0.981335	2.36255	1.24496	2.50382	3.44613	2.79703
Q9CZX8	40S ribosomal protein S19	Rps19		0.324437	0.48887	0.516985	1.12259		1.83109	2.46096	1.83561	0.707504	1.87946	1.98973
P25444	40S ribosomal protein S2	Rps2		0.0462834	1.33457	0.499781	2.8524		3.02732	2.93804	2.84604	2.23396	2.76896	2.30913
P60867	40S ribosomal protein S20	Rps20		0.883991	0.0535522	0.0407963	0.155456		2.0167	2.86803	2.34007	2.33514	2.52905	2.23822
Q9CQR2	40S ribosomal protein S21	Rps21		0.00934889	2.02924	0.775836	5.98258		n. def.	1.98715	1.75083	1.10554	1.21421	0.959705
P62267	40S ribosomal protein S23	Rps23		0.0245476	1.60999	-0.952833	-3.51559		-0.358032	-0.488268	-0.308878	0.289278	1.09895	0.31509
P62849	40S ribosomal protein S24	Rps24		0.942381	0.0257735	-0.0432803	-0.0769199		-1.36161	0.477144	-0.599606	-0.120823	-0.736309	-0.497101
P62852	40S ribosomal protein S25	Rps25		0.958092	0.0185928	-0.0282993	-0.0559133		1.70726	2.24979	1.95447	1.0378	2.52484	2.43378
P62855	40S ribosomal protein S26	Rps26		0.498121	0.302665	-0.299869	-0.744156		0.316032	1.58898	0.869556	1.26642	1.48396	0.923792
Q6ZWU9	40S ribosomal protein S27	Rps27		0.282021	0.549719	-0.413194	-1.30817		n. def.	0.152964	-0.593655	0.274015	0.340088	-0.0355568
Q6ZWY3	40S ribosomal protein S27-like	Rps27l		0.11933	0.92325	0.44568	1.97612		-0.751093	-0.0668793	-0.383066	-0.798792	-0.686176	-1.05311
P62858	40S ribosomal protein S28	Rps28		0.243252	0.613944	-0.547896	-1.36756		0.852419	1.52383	0.849638	0.974611	2.07056	1.82441
P62908	40S ribosomal protein S3	Rps3		0.29387	0.531845	0.0932999	1.20717		3.07155	3.30842	3.15326	3.0218	3.09338	3.13816
P97351	40S ribosomal protein S3a	Rps3a		0.0599814	1.22198	0.583488	2.60106		3.25181	3.20852	3.30986	2.56236	3.10173	2.35564
P62702	40S ribosomal protein S4, X isoform	Rps4x		0.599306	0.222351	-0.195776	-0.569773		1.07865	2.22606	1.40028	1.80702	1.79252	1.69278
P97461	40S ribosomal protein S5;40S ribosomal protein S5, N-terminally processed	Rps5		0.597432	0.223712	-0.143867	-0.572813		0.595285	1.42827	0.908688	1.04704	1.0684	1.24841
P62754	40S ribosomal protein S6	Rps6		0.158952	0.798734	0.65804	1.72855		2.22369	2.08698	1.88126	1.62718	1.90224	0.6884
P62082	40S ribosomal protein S7	Rps7		0.100045	0.999805	-0.542028	-2.35287		n. def.	0.177013	0.365171	1.00669	0.474318	0.958353
P62242	40S ribosomal protein S8	Rps8		0.515929	0.28741	0.172476	0.711749		2.92513	2.83014	2.56347	2.65423	2.94615	2.20092
Q6ZWN5	40S ribosomal protein S9	Rps9		0.324893	0.48826	0.227663	1.12139		2.32492	1.74209	1.90364	1.66072	1.97262	1.65432
P14206	40S ribosomal protein SA	Rpsa		0.36976	0.43208	-0.764309	-1.00969		1.53489	3.77917	3.76501	3.53242	3.94402	3.89556
Q9JLJ2	4-trimethylaminobutyraldehyde dehydrogenase	Aldh9a1		0.0661729	1.17932	0.78879	2.50836		0.119457	0.797136	0.186348	-0.0171585	-0.436598	-0.809673
P63038	60 kDa heat shock protein, mitochondrial	Hspd1		0.252238	0.598189	0.358692	1.33685		3.82318	4.64396	4.42046	3.77317	4.14463	3.89373
P14869	60S acidic ribosomal protein P0	Rplp0		0.173974	0.759516	-0.403011	-1.65153		1.98162	2.5843	2.03041	2.41118	2.89539	2.4988
P47955	60S acidic ribosomal protein P1	Rplp1		0.559603	0.25212	-0.286195	-0.635564		1.13513	2.4028	2.26871	1.83283	2.51558	2.31682
P99027	60S acidic ribosomal protein P2	Rplp2		0.831234	0.0802767	-0.0519301	-0.227439		2.33646	2.92124	2.34548	2.45027	2.82829	2.48042
Q6ZWV3;P86048	60S ribosomal protein L10;60S ribosomal protein L10-like	Rpl10;Rpl10l		0.895504	0.0479325	0.158541	0.148594		n. def.	0.616699	-0.988146	n. def.	0.358929	-1.04746
P53026	60S ribosomal protein L10a	Rpl10a		0.826302	0.0828612	0.055783	0.234236		0.176636	0.744162	0.64414	0.512709	0.719429	0.165451
Q9CXW4	60S ribosomal protein L11	Rpl11		0.503746	0.297788	-0.401443	-0.733829		0.991365	1.83035	0.476242	2.08176	1.63156	0.788969
P35979	60S ribosomal protein L12	Rpl12		0.261754	0.582107	-0.137442	-1.30548		2.55262	2.5503	2.29448	2.60561	2.70804	2.49607
P47963	60S ribosomal protein L13	Rpl13		0.737515	0.132229	0.17022	0.359329		0.839668	1.17738	1.4957	1.08855	1.70497	0.208567
P19253	60S ribosomal protein L13a	Rpl13a		0.151404	0.819863	-0.572353	-1.7702		-0.671915	0.121881	0.167887	0.143187	0.446201	0.745523
Q9CR57	60S ribosomal protein L14	Rpl14		0.965721	0.0151483	0.00928179	0.0457249		2.31983	2.95718	2.5732	2.53729	2.77272	2.51234
Q9CZM2	60S ribosomal protein L15	Rpl15		0.922024	0.0352578	0.0716785	0.106341		n. def.	0.662699	-0.451336	-0.451223	0.851894	-0.298662
Q9CPR4	60S ribosomal protein L17	Rpl17		0.130674	0.883811	-1.47936	-2.06654		0.0758991	n. def.	-1.71806	0.374479	0.560493	1.03986
P35980	60S ribosomal protein L18	Rpl18		0.155097	0.809397	0.441509	1.74956		1.76961	1.3289	0.959492	1.09447	0.856256	0.782753
P62717	60S ribosomal protein L18a	Rpl18a		0.371808	0.429681	-0.107806	-1.04754		0.100147	0.260956	n. def.	0.223034	0.224072	0.417967
P84099	60S ribosomal protein L19	Rpl19		0.498551	0.30229	-0.295898	-0.743364		-1.85094	-1.21265	-1.9185	-0.903214	-1.19081	-2.00037
O09167	60S ribosomal protein L21	Rpl21		0.586153	0.231989	0.170539	0.591241		-0.259266	0.368805	-0.203756	-0.434263	0.211237	-0.382809
P67984	60S ribosomal protein L22	Rpl22		0.773977	0.111272	0.11722	0.307262		1.74711	1.75435	1.91813	1.78128	0.994534	2.29211
Q9D7S7	60S ribosomal protein L22-like 1	Rpl22l1		0.612648	0.212789	-0.909351	-0.594185		-4.16003	-1.2819	n. def.	n. def.	-1.29078	-2.33245
P62830	60S ribosomal protein L23	Rpl23		0.197626	0.704156	-0.801888	-1.54332		0.147715	1.49717	0.648493	1.10095	2.2258	1.37228
P62751	60S ribosomal protein L23a	Rpl23a		0.393244	0.405338	0.291541	0.955922		1.68968	1.80851	1.07367	1.53753	0.848282	1.31141
Q8BP67	60S ribosomal protein L24	Rpl24		0.45187	0.344986	-0.545722	-0.832647		1.13009	0.127615	1.85707	1.80676	2.17784	0.767351
P61358	60S ribosomal protein L27	Rpl27		0.226172	0.645561	-0.701985	-1.42914		0.874182	2.26552	0.918131	2.1442	1.70605	2.31353
P14115	60S ribosomal protein L27a	Rpl27a		0.87007	0.0604458	0.0534204	0.174335		0.631638	1.4352	0.817036	0.930101	1.21968	0.573835
P27659	60S ribosomal protein L3	Rpl3		0.414065	0.382931	0.619245	0.910498		0.398237	2.01622	1.3829	1.01488	1.25051	-0.325775
P62889	60S ribosomal protein L30	Rpl30		0.0334485	1.47562	-0.494174	-3.18271		0.638863	1.11092	0.738121	1.33954	1.21452	1.41637
P62900	60S ribosomal protein L31	Rpl31		0.150678	0.82195	-1.29658	-1.91973		n. def.	0.467974	-1.09808	0.97366	1.44144	0.529482
Q6ZWV7	60S ribosomal protein L35	Rpl35		0.715477	0.145404	-0.149605	-0.39137		0.543987	-0.166939	-0.331581	0.222954	0.603962	-0.332634
P47964	60S ribosomal protein L36	Rpl36		0.379376	0.42093	0.265814	0.987328		0.730782	0.0468807	0.178661	0.15834	0.278595	-0.278053
Q9JJI8	60S ribosomal protein L38	Rpl38		0.369756	0.432085	-0.46812	-1.0097		-1.69257	-0.523823	-0.219954	-0.302547	-0.167068	-0.562368
P62892	60S ribosomal protein L39	Rpl39		0.0868531	1.06121	0.83202	2.5111		0.541897	-0.163666	0.0473537	-0.947952	-0.432365	n. def.
Q9D8E6	60S ribosomal protein L4	Rpl4		0.0405384	1.39213	0.644585	2.98499		2.16432	2.83791	2.70406	1.81329	2.03888	1.92036
P47962	60S ribosomal protein L5	Rpl5		0.178207	0.749075	0.446399	1.63108		2.01884	2.31287	1.54989	1.67917	1.66867	1.19456
P47911	60S ribosomal protein L6	Rpl6		0.17194	0.764623	-0.0890128	-1.66154		2.82228	2.87985	2.77933	2.99438	2.83861	2.9155
P14148	60S ribosomal protein L7	Rpl7		0.749397	0.125288	0.236109	0.34224		1.65208	1.62455	1.8613	2.09779	2.22498	0.106836
P12970	60S ribosomal protein L7a	Rpl7a		0.030542	1.5151	0.405213	3.27856		3.12394	2.78271	2.93503	2.39359	2.62535	2.60711
P62918	60S ribosomal protein L8	Rpl8		0.00437216	2.3593	-1.92422	-5.80818		-0.147404	0.158741	0.558207	2.15516	2.54386	1.64318
P51410	60S ribosomal protein L9	Rpl9		0.250795	0.600681	-0.471723	-1.34171		-0.810854	0.370167	-0.135008	0.282839	0.418659	0.137976
Q9DCD0	6-phosphogluconate dehydrogenase, decarboxylating	Pgd		0.001077	2.96778	1.4366	8.44496		3.37059	3.71522	3.28194	1.80729	2.15193	2.09872
Q9CQ60	6-phosphogluconolactonase	Pgls		0.261439	0.58263	-0.509441	-1.3065		-0.0228939	0.744831	0.586962	0.680758	1.56721	0.589258
P20029	78 kDa glucose-regulated protein	Hspa5		0.488244	0.311363	0.277937	0.762506		4.60765	5.71119	5.42589	4.80194	5.27632	4.83265
Q8QZT1	Acetyl-CoA acetyltransferase, mitochondrial	Acat1		0.0213466	1.67067	1.55623	3.67237		1.87191	3.31466	2.61762	1.07186	1.16456	0.899069
O35381;Q64G17	Acidic leucine-rich nuclear phosphoprotein 32 family member A	Anp32a		0.0942093	1.02591	-1.58756	-2.18507		0.261185	1.81772	-0.447203	2.07146	2.64984	1.67309
Q9EST5	Acidic leucine-rich nuclear phosphoprotein 32 family member B	Anp32b		0.0167453	1.77611	-1.42386	-3.95517		-1.11713	-0.0150375	-0.743876	0.525524	1.07182	0.798189
P97822	Acidic leucine-rich nuclear phosphoprotein 32 family member E	Anp32e		0.00386228	2.41316	-2.20917	-6.00857		-1.4301	-1.69641	-1.8525	0.121225	1.23519	0.292089
Q99KI0	Aconitate hydratase, mitochondrial	Aco2		0.000846838	3.0722	2.7248	8.99168		4.24638	4.69267	3.97524	1.34955	2.01834	1.372
P68033;P68134	Actin, alpha cardiac muscle 1;Actin, alpha skeletal muscle	Actc1;Acta1		0.00781698	2.10696	1.90764	4.93996		5.20265	6.18412	6.30416	3.67717	4.2409	4.04994
P60710	Actin, cytoplasmic 1;Actin, cytoplasmic 1, N-terminally processed	Actb		0.255555	0.592516	-1.13075	-1.32579		0.0649548	2.96425	1.94192	2.73479	2.9477	2.68087
P63260	Actin, cytoplasmic 2;Actin, cytoplasmic 2, N-terminally processed	Actg1		0.153935	0.812663	-0.785968	-1.75599		7.18773	8.67306	8.04205	8.50822	8.88887	8.86366
P61161	Actin-related protein 2	Actr2		0.133677	0.873943	-0.390081	-1.87743		1.00533	1.48672	0.959686	1.76185	1.34317	1.51696
Q9WV32	Actin-related protein 2/3 complex subunit 1B	Arpc1b		0.0116741	1.93278	-0.828297	-4.40188		1.45307	1.96662	1.38341	2.34979	2.47405	2.46414
Q9CVB6	Actin-related protein 2/3 complex subunit 2	Arpc2		0.292863	0.533335	-0.367826	-1.21009		1.45558	0.984602	0.901312	1.29468	1.97719	1.17311
Q9JM76	Actin-related protein 2/3 complex subunit 3	Arpc3		0.214033	0.669519	-1.58205	-1.47581		-2.13801	1.25838	0.304302	1.19569	2.07975	0.895391
P59999	Actin-related protein 2/3 complex subunit 4	Arpc4		0.00323348	2.49033	-1.19019	-6.30581		1.89243	2.50691	2.12957	3.35231	3.47696	3.27021
Q9CPW4	Actin-related protein 2/3 complex subunit 5	Arpc5		0.0327802	1.48439	-0.622442	-3.20386		1.55875	1.98143	1.7049	2.46032	2.57331	2.07877
Q9D898	Actin-related protein 2/3 complex subunit 5-like protein	Arpc5l		0.0499941	1.30108	-1.38677	-4.30293		n. def.	-1.89304	-1.92977	-0.846399	-0.202879	n. def.
Q99JY9;Q641P0	Actin-related protein 3	Actr3		0.0327452	1.48485	-0.536554	-3.20498		2.20695	2.27498	2.02158	2.60431	2.99809	2.51078
P11031	Activated RNA polymerase II transcriptional coactivator p15	Sub1		0.0124965	1.90321	-1.5234	-4.31501		-1.48643	-2.07841	-0.884983	-0.0635357	0.190907	-0.00699806
P31786	Acyl-CoA-binding protein	Dbi		0.000106751	3.97163	1.39499	15.2888		4.55031	4.41234	4.51767	2.95165	3.23196	3.11176
P50247	Adenosylhomocysteinase	Ahcy		0.024922	1.60342	0.687185	3.49885		3.15993	3.08606	2.79929	2.29113	2.62632	2.06627
Q9WTP6	Adenylate kinase 2, mitochondrial;Adenylate kinase 2, mitochondrial, N-terminally processed	Ak2		0.200937	0.69694	1.79682	1.63318		0.441607	2.53068	-0.224014	n. def.	-0.544836	-1.21661
P46664	Adenylosuccinate synthetase isozyme 2	Adss		0.762047	0.118018	-0.114021	-0.346467		-2.22203	-1.58477	n. def.	-1.70706	-1.8717	n. def.
P40124;Q9CYT6	Adenylyl cyclase-associated protein 1	Cap1		0.0061407	2.21178	-1.19451	-5.28706		1.77065	2.49664	1.93866	3.19275	3.36892	3.22782
P48962;Q3V132	ADP/ATP translocase 1	Slc25a4		0.491112	0.308819	-0.298933	-0.836023		-0.0829487	-0.79533	n. def.	-0.108879	n. def.	-0.171534
P51881	ADP/ATP translocase 2;ADP/ATP translocase 2, N-terminally processed	Slc25a5		0.0866133	1.06242	0.860921	2.2607		4.62568	5.92299	5.08607	4.31015	4.33519	4.40664
P84078;P61205;Q8BSL7	ADP-ribosylation factor 1;ADP-ribosylation factor 3;ADP-ribosylation factor 2	Arf1;Arf3;Arf2		0.296319	0.528241	-0.363008	-1.20009		1.33051	2.09169	1.31759	1.88855	2.24546	1.69481
Q8BGQ7	Alanine--tRNA ligase, cytoplasmic	Aars		0.348197	0.458175	-0.395106	-1.21546		-2.12466	n. def.	-1.48717	-1.47461	n. def.	-1.34702
Q9JII6	Alcohol dehydrogenase [NADP(+)]	Akr1a1		0.00888397	2.05139	1.58485	4.76325		2.16235	3.01019	3.04302	1.33954	0.822083	1.29939
P28474;Q64437	Alcohol dehydrogenase class-3	Adh5		0.12935	0.888234	0.777254	1.90594		0.944912	0.818407	-0.32041	-0.391397	-0.168255	-0.329201
[truncated: 591 more rows]
